# Supplementary material for: Stress response to CO2 deprivation by Arabidopsis thaliana in plant cultures
Source: PLoS One. 2019 Mar 13;14(3):e0212462. doi: 10.1371/journal.pone.0212462 (PMC6415875; doi:10.1371/journal.pone.0212462)
Supplement: S1 Table — (XLSX) [file pone.0212462.s012.xlsx]

## Sheet: Sheet1
Fitting parameters for the CO2 sensors used in the calibration curves in S2 Fig.
Equation	y = a + b*x
Plot	Room	Parafilm	Micropore
Weight	Direct Weighting
Intercept	74.45165 ± 3.20017	47.07208 ± 9.08405	133.42408 ± 16.26058
Slope	1.05325 ± 0.00509	1.02441 ± 0.01342	1.11487 ± 0.01747
Residual Sum of Squares	40.2596	72.6927	968.946
Pearson's r	0.99998	0.99991	0.99975
R-Square(COD)	0.99995	0.99983	0.99951
Adj. R-Square	0.99993	0.99966	0.99926
