# Supplementary material for: Stress response to CO2 deprivation by Arabidopsis thaliana in plant cultures
Source: PLoS One. 2019 Mar 13;14(3):e0212462. doi: 10.1371/journal.pone.0212462 (PMC6415875; doi:10.1371/journal.pone.0212462)
Supplement: S1 Supplementary Data — (XLSX) [file pone.0212462.s014.xlsx]

## Sheet: Non aerated to aerated
The complete results of gene expression analysis (mRNA-Seq) for aerated plant cultures to Parafilm® wrapped plant cultures with log2fc>1 and pvalues<0.05
Gene ID	log2 fold change	adjusted P value	Gene Description
AT5G06640	-2.813	3.13013e-09	Proline-rich extensin-like family protein [Source:UniProtKB/TrEMBL;Acc:Q9FG06]
AT2G24980	-2.728	9.05774e-11	Proline-rich extensin-like family protein [Source:TAIR;Acc:AT2G24980]
AT4G16000	-2.695	5.61219e-20	Putative uncharacterized protein At4g16000 [Source:UniProtKB/TrEMBL;Acc:Q0WWC4]
AT5G06630	-2.679	1.46683e-10	Proline-rich extensin-like family protein [Source:UniProtKB/TrEMBL;Acc:F4K3X4]
AT3G15440	-2.487	7.84521e-08	MJK13.10 protein [Source:UniProtKB/TrEMBL;Acc:Q9LE10]
AT3G15450	-2.475	3.43532e-32	AT3g15450/MJK13_11 [Source:UniProtKB/TrEMBL;Acc:Q9LE80]
AT3G15630	-2.455	1.02133e-17	AT3g15630/MSJ11_3 [Source:UniProtKB/TrEMBL;Acc:Q9LW16]
AT4G33980	-2.417	2.58807e-09	BEST Arabidopsis thaliana protein match is: cold regulated gene 27 (TAIR:AT5G42900.2); Has 30201 Blast hits to 17322 proteins in 780 species: Archae - 12; Bacteria - 1396; Metazoa - 17338; Fungi - 3422; Plants - 5037; Viruses - 0; Other Eukaryotes - /.../(source: NCBI BLink). [Source:TAIR;Acc:AT4G33980]
AT1G28330	-2.393	8.27132e-21	Dormancy-associated protein 1 [Source:UniProtKB/Swiss-Prot;Acc:B9DGG8]
AT5G10130	-2.385	4.08066e-06	Protein DOWNSTREAM OF FLC [Source:UniProtKB/Swiss-Prot;Acc:Q9LX15]
AT1G15840	-2.381	8.01457e-08	unknown protein; Has 111484 Blast hits to 29940 proteins in 1985 species: Archae - 153; Bacteria - 40635; Metazoa - 31564; Fungi - 6444; Plants - 10232; Viruses - 1710; Other Eukaryotes - 20746 (source: NCBI BLink). [Source:TAIR;Acc:AT1G15840]
AT5G56550	-2.37	1.05484e-17	Emb|CAB83157.1 [Source:UniProtKB/TrEMBL;Acc:Q9LVB9]
AT1G49130	-2.315	1.03421e-35	Zinc finger protein CONSTANS-LIKE 8 [Source:UniProtKB/TrEMBL;Acc:F4I1N0]
AT5G51810	-2.309	3.14213e-10	Gibberellin 20 oxidase 2 [Source:UniProtKB/Swiss-Prot;Acc:Q39111]
AT4G32280	-2.302	1.72718e-12	Auxin-responsive protein [Source:UniProtKB/TrEMBL;Acc:Q2VWA0]
AT3G43850	-2.277	9.37737e-11	Putative uncharacterized protein T28A8_140 [Source:UniProtKB/TrEMBL;Acc:Q9LZG3]
AT3G28007	-2.276	5.01479e-21	Bidirectional sugar transporter SWEET4 [Source:UniProtKB/Swiss-Prot;Acc:Q944M5]
AT3G62950	-2.272	2.91607e-17	Glutaredoxin-C11 [Source:UniProtKB/Swiss-Prot;Acc:Q9LYC6]
AT3G13784	-2.245	1.22577e-07	"Beta-fructofuranosidase
AT2G17880	-2.242	4.84463e-14	At2g17880 [Source:UniProtKB/TrEMBL;Acc:O48828]
AT4G40090	-2.241	1.43825e-06	AGP3 [Source:UniProtKB/TrEMBL;Acc:A0A178USX4]
AT5G05840	-2.233	1.83963e-07	Emb|CAB81597.1 [Source:UniProtKB/TrEMBL;Acc:Q9FFJ4]
AT2G33830	-2.231	5.78909e-12	DRM2 [Source:UniProtKB/TrEMBL;Acc:A0A178VR62]
AT5G67400	-2.23	2.04176e-06	Peroxidase [Source:UniProtKB/TrEMBL;Acc:A3KPG1]
AT4G37220	-2.207	6.0087e-12	Cold-regulated 413 plasma membrane protein 4 [Source:UniProtKB/Swiss-Prot;Acc:O23164]
AT1G52070	-2.196	2.8369e-05	Jacalin-related lectin 10 [Source:UniProtKB/Swiss-Prot;Acc:Q8GWI7]
AT3G54590	-2.176	5.34977e-07	Extensin-2 [Source:UniProtKB/Swiss-Prot;Acc:Q9M1G9]
AT5G35190	-2.134	3.77979e-05	Putative uncharacterized protein [Source:UniProtKB/TrEMBL;Acc:Q9LHS1]
AT2G42530	-2.127	2.35177e-18	"Protein COLD-REGULATED 15B
AT3G62550	-2.126	9.02323e-11	Adenine nucleotide alpha hydrolases-like superfamily protein [Source:UniProtKB/TrEMBL;Acc:Q93W91]
AT1G30280	-2.119	3.8601e-09	Chaperone DnaJ-domain-containing protein [Source:UniProtKB/TrEMBL;Acc:Q9C752]
AT5G55970	-2.108	2.51067e-15	Putative uncharacterized protein [Source:UniProtKB/TrEMBL;Acc:Q8LES9]
AT5G42900	-2.082	1.30234e-08	Cold regulated protein 27 [Source:UniProtKB/TrEMBL;Acc:Q8L8T7]
AT5G65800	-2.08	3.93193e-05	ETO2 [Source:UniProtKB/TrEMBL;Acc:A0A178UQM2]
AT4G08410	-2.074	6.39171e-05	Extensin-like protein [Source:UniProtKB/TrEMBL;Acc:Q9STM7]
AT2G15880	-2.066	3.36405e-23	Pollen-specific leucine-rich repeat extensin-like protein 3 [Source:UniProtKB/Swiss-Prot;Acc:Q9XIL9]
AT1G80920	-2.057	1.37044e-19	"Chaperone protein dnaJ 8
AT2G15890	-2.023	3.88469e-22	CCG-binding protein 1 [Source:UniProtKB/Swiss-Prot;Acc:Q9XIM0]
AT4G03510	-2.012	2.75575e-19	E3 ubiquitin-protein ligase RMA1 [Source:UniProtKB/Swiss-Prot;Acc:O64425]
AT1G66060	-1.999	7.38988e-07	Putative uncharacterized protein [Source:UniProtKB/TrEMBL;Acc:Q9C8D9]
AT5G00430	-1.998	4.52515e-08
AT5G50450	-1.986	4.00417e-26	F-box protein At5g50450 [Source:UniProtKB/Swiss-Prot;Acc:Q9FK27]
AT5G39860	-1.985	1.66439e-10	Transcription factor PRE1 [Source:UniProtKB/Swiss-Prot;Acc:Q9FLE9]
AT3G24230	-1.977	6.64098e-05	Probable pectate lyase 9 [Source:UniProtKB/Swiss-Prot;Acc:Q9LRM5]
AT1G49210	-1.973	1.51168e-10	E3 ubiquitin-protein ligase ATL76 [Source:UniProtKB/Swiss-Prot;Acc:Q6NML0]
AT4G14270	-1.966	1.69179e-17	Polyadenylate-binding protein-interacting protein 2 [Source:UniProtKB/Swiss-Prot;Acc:Q94AR4]
AT1G47600	-1.957	0.000183791	Myrosinase 4 [Source:UniProtKB/Swiss-Prot;Acc:Q8GRX1]
AT4G29190	-1.95	3.82869e-15	Zinc finger CCCH domain-containing protein 49 [Source:UniProtKB/Swiss-Prot;Acc:Q9M0G2]
AT5G06690	-1.926	1.62257e-22	WCRKC thioredoxin 1 [Source:UniProtKB/TrEMBL;Acc:F4K3Y1]
AT5G22920	-1.92	1.90808e-19	E3 ubiquitin-protein ligase RZFP34 [Source:UniProtKB/Swiss-Prot;Acc:Q9FFB6]
AT5G21940	-1.894	6.29458e-19	At5g21940 [Source:UniProtKB/TrEMBL;Acc:Q9C593]
AT5G14360	-1.886	6.58291e-08	At5g14360 [Source:UniProtKB/TrEMBL;Acc:Q9LY93]
AT1G13609	-1.886	2.04176e-06	Defensin-like protein 287 [Source:UniProtKB/Swiss-Prot;Acc:Q2V4N4]
AT4G02270	-1.883	0.000285965	At4g02270 [Source:UniProtKB/TrEMBL;Acc:O81417]
AT4G36450	-1.879	3.8627e-08	Mitogen-activated protein kinase 14 [Source:UniProtKB/Swiss-Prot;Acc:O23236]
AT1G76410	-1.875	2.18627e-12	ATL8 [Source:UniProtKB/TrEMBL;Acc:A0A178WF21]
AT1G52060	-1.873	0.000426158	Jacalin-related lectin 9 [Source:UniProtKB/Swiss-Prot;Acc:F4IB95]
AT1G77210	-1.856	2.44914e-14	Sugar transport protein 14 [Source:UniProtKB/Swiss-Prot;Acc:Q8GW61]
AT3G13750	-1.837	4.2563e-23	Beta-galactosidase 1 [Source:UniProtKB/Swiss-Prot;Acc:Q9SCW1]
AT1G51470	-1.835	0.00062797	Myrosinase 5 [Source:UniProtKB/Swiss-Prot;Acc:Q3ECS3]
AT1G06980	-1.812	1.06057e-07	At1g06980 [Source:UniProtKB/TrEMBL;Acc:Q9LMJ2]
AT1G56220	-1.811	5.53523e-14	Dormancy/auxin associated family protein [Source:TAIR;Acc:AT1G56220]
AT5G14070	-1.803	6.35108e-08	Glutaredoxin-C8 [Source:UniProtKB/Swiss-Prot;Acc:Q8LF89]
AT2G19810	-1.795	4.87976e-18	TZF2 [Source:UniProtKB/TrEMBL;Acc:A0A178VX61]
AT5G04960	-1.784	0.000493429	Pectinesterase [Source:UniProtKB/TrEMBL;Acc:A0A178UR22]
AT4G03380	-1.78	5.08067e-08	Putative uncharacterized protein AT4g03380 [Source:UniProtKB/TrEMBL;Acc:Q9ZQZ3]
AT1G23390	-1.773	8.97397e-19	F-box/Kelch repeat-containing F-box family protein [Source:UniProtKB/TrEMBL;Acc:C4PVQ8]
AT5G04190	-1.773	1.07986e-14	Protein PHYTOCHROME KINASE SUBSTRATE 4 [Source:UniProtKB/Swiss-Prot;Acc:Q9FYE2]
AT1G65330	-1.765	0.000350956	MADS-box transcription factor PHERES 1 [Source:UniProtKB/Swiss-Prot;Acc:O80805]
AT5G14400	-1.765	0.00117256	"cytochrome P450
AT5G54190	-1.764	1.27536e-11	PORA [Source:UniProtKB/TrEMBL;Acc:A0A178UR02]
AT4G26288	-1.756	0.00111309	FUNCTIONS IN: molecular_function unknown; INVOLVED IN: biological_process unknown; LOCATED IN: cellular_component unknown; BEST Arabidopsis thaliana protein match is: oxidative stress 3 (TAIR:AT5G56550.1); Has 289 Blast hits to 232 proteins in 41 sp /.../ Archae - 0; Bacteria - 12; Metazoa - 36; Fungi - 21; Plants - 151; Viruses - 2; Other Eukaryotes - 67 (source: NCBI BLink). [Source:TAIR;Acc:AT…
AT5G62850	-1.753	1.11145e-05	Bidirectional sugar transporter SWEET5 [Source:UniProtKB/Swiss-Prot;Acc:Q9FM10]
AT1G02620	-1.752	2.41681e-06	Ras-related small GTP-binding protein [Source:UniProtKB/TrEMBL;Acc:Q3E6Q3]
AT3G29670	-1.75	5.98254e-09	Phenolic glucoside malonyltransferase 2 [Source:UniProtKB/Swiss-Prot;Acc:Q9LRQ8]
AT4G15990	-1.749	8.20864e-07	Putative uncharacterized protein AT4g15990 [Source:UniProtKB/TrEMBL;Acc:O23448]
AT2G22810	-1.748	8.66472e-12	1-aminocyclopropane-1-carboxylate synthase 4 [Source:UniProtKB/Swiss-Prot;Acc:Q43309]
AT4G35770	-1.743	5.82874e-05	SEN1 [Source:UniProtKB/TrEMBL;Acc:A0A178UYD5]
AT1G14960	-1.739	0.00100287	"Major latex protein
AT5G57625	-1.735	0.00114813	At5g57625 [Source:UniProtKB/TrEMBL;Acc:Q9FKL1]
AT3G23880	-1.734	9.93187e-16	F-box/kelch-repeat protein At3g23880 [Source:UniProtKB/Swiss-Prot;Acc:Q9LIR8]
AT5G62340	-1.726	0.00159185	At5g62340 [Source:UniProtKB/TrEMBL;Acc:Q9LVA5]
AT3G07650	-1.72	1.69455e-10	AT3G07650 protein [Source:UniProtKB/TrEMBL;Acc:A1A6H1]
AT2G30770	-1.719	2.29878e-06	Indoleacetaldoxime dehydratase [Source:UniProtKB/Swiss-Prot;Acc:O49342]
AT3G26740	-1.718	5.35312e-10	A.thaliana mRNA (orf19) from chromosome III [Source:UniProtKB/TrEMBL;Acc:Q96500]
AT5G15160	-1.706	9.24021e-08	Transcription factor PRE2 [Source:UniProtKB/Swiss-Prot;Acc:Q9LXG5]
AT2G45170	-1.705	3.35939e-15	Autophagy-related protein 8e [Source:UniProtKB/Swiss-Prot;Acc:Q8S926]
AT3G54580	-1.704	0.00072021	Proline-rich extensin-like family protein [Source:UniProtKB/TrEMBL;Acc:F4JCZ1]
AT1G68050	-1.7	1.5392e-07	FKF1 [Source:UniProtKB/TrEMBL;Acc:A0A178W8F6]
AT4G22080	-1.698	0.00194063	Probable pectate lyase 16 [Source:UniProtKB/Swiss-Prot;Acc:O65456]
AT2G25900	-1.694	1.1172e-11	Zinc finger CCCH domain-containing protein 23 [Source:UniProtKB/Swiss-Prot;Acc:O82307]
AT4G28270	-1.692	7.24941e-14	E3 ubiquitin-protein ligase RMA2 [Source:UniProtKB/Swiss-Prot;Acc:P93030]
AT1G80440	-1.69	6.32961e-16	F-box/kelch-repeat protein At1g80440 [Source:UniProtKB/Swiss-Prot;Acc:Q9M8L2]
AT2G20670	-1.684	1.06706e-10	Expressed protein [Source:UniProtKB/TrEMBL;Acc:Q9SIU5]
AT3G01960	-1.682	5.34506e-07	At3g01960 [Source:UniProtKB/TrEMBL;Acc:Q9S839]
AT1G03090	-1.68	2.06158e-13	"Methylcrotonoyl-CoA carboxylase subunit alpha
AT3G53980	-1.675	7.54271e-13	At3g53980 [Source:UniProtKB/TrEMBL;Acc:Q9M329]
AT2G17450	-1.67	5.22515e-20	Probable E3 ubiquitin-protein ligase ATL44 [Source:UniProtKB/Swiss-Prot;Acc:O22755]
AT1G02610	-1.669	3.21565e-15	RING/FYVE/PHD zinc finger-containing protein [Source:UniProtKB/TrEMBL;Acc:F4HXK4]
AT4G25490	-1.664	0.0023106	DRE/CRT-binding factor 1 [Source:UniProtKB/TrEMBL;Acc:B6DTR3]
AT2G25160	-1.663	0.00246577	At2g25160 [Source:UniProtKB/TrEMBL;Acc:Q7Y222]
AT3G48360	-1.66	5.32513e-10	BTB/POZ and TAZ domain-containing protein 2 [Source:UniProtKB/Swiss-Prot;Acc:Q94BN0]
AT3G56980	-1.655	0.00225561	Transcription factor ORG3 [Source:UniProtKB/Swiss-Prot;Acc:Q9M1K0]
AT1G02640	-1.649	6.53041e-15	Probable beta-D-xylosidase 2 [Source:UniProtKB/Swiss-Prot;Acc:Q94KD8]
AT1G71030	-1.648	1.42067e-12	At1g71030/F23N20_2 [Source:UniProtKB/TrEMBL;Acc:Q9C9A5]
AT2G40530	-1.647	5.05762e-09	Precursor of CEP15 [Source:UniProtKB/Swiss-Prot;Acc:O22882]
AT4G05070	-1.646	1.24348e-15	AT4g05070 protein [Source:UniProtKB/TrEMBL;Acc:Q9S9T1]
AT1G44970	-1.643	0.00132218	Peroxidase 9 [Source:UniProtKB/Swiss-Prot;Acc:Q96512]
AT3G48390	-1.641	2.137e-12	AT3g48390/T29H11_90 [Source:UniProtKB/TrEMBL;Acc:Q9STL9]
AT2G25150	-1.64	0.000303088	Spermidine coumaroyl-CoA acyltransferase [Source:UniProtKB/Swiss-Prot;Acc:Q8GYW8]
AT2G26710	-1.633	1.53211e-10	CYP734A1 [Source:UniProtKB/TrEMBL;Acc:A0A178VRF1]
AT4G08570	-1.63	0.0020249	Heavy metal-associated isoprenylated plant protein 24 [Source:UniProtKB/Swiss-Prot;Acc:O81464]
AT1G17665	-1.629	6.83015e-08	unknown protein; FUNCTIONS IN: molecular_function unknown; INVOLVED IN: biological_process unknown; LOCATED IN: endomembrane system; EXPRESSED IN: 15 plant structures; EXPRESSED DURING: 11 growth stages; Has 149 Blast hits to 146 proteins in 39 spec /.../rchae - 0; Bacteria - 4; Metazoa - 21; Fungi - 5; Plants - 30; Viruses - 0; Other Eukaryotes - 89 (source: NCBI BLink). [Source:TAIR;Acc:AT1G176…
AT5G25390	-1.628	0.00194063	SHN3 [Source:UniProtKB/TrEMBL;Acc:A0A178USD7]
AT1G07050	-1.626	5.92987e-05	CCT motif family protein [Source:TAIR;Acc:AT1G07050]
AT5G21170	-1.622	1.01436e-12	SNF1-related protein kinase regulatory subunit beta-1 [Source:UniProtKB/TrEMBL;Acc:Q2V357]
AT4G01390	-1.608	3.59835e-21	TRAF-like family protein [Source:UniProtKB/TrEMBL;Acc:F4JI18]
AT4G33467	-1.606	0.00313034	Putative uncharacterized protein [Source:UniProtKB/TrEMBL;Acc:Q570U1]
AT1G22740	-1.605	1.19745e-12	Ras-related protein RABG3b [Source:UniProtKB/Swiss-Prot;Acc:O04157]
AT3G55500	-1.603	2.83284e-05	Expansin-A16 [Source:UniProtKB/Swiss-Prot;Acc:Q9M2S9]
AT4G08400	-1.603	0.00202307	Extensin-like protein [Source:UniProtKB/TrEMBL;Acc:Q9STM8]
AT2G30210	-1.598	8.54051e-17	Laccase-3 [Source:UniProtKB/Swiss-Prot;Acc:Q56YT0]
AT3G61210	-1.598	1.24845e-15	Putative uncharacterized protein At3g61210/T20K12_110 [Source:UniProtKB/TrEMBL;Acc:Q9M2E3]
AT1G26800	-1.592	2.88498e-09	At1g26800/T24P13_21 [Source:UniProtKB/TrEMBL;Acc:Q9LQX2]
AT5G19470	-1.592	0.000100293	nudix hydrolase homolog 24 [Source:TAIR;Acc:AT5G19470]
AT5G14470	-1.59	1.41657e-15	Probable glucuronokinase 2 [Source:UniProtKB/Swiss-Prot;Acc:Q9LY82]
AT4G13830	-1.582	1.25752e-10	"Chaperone protein dnaJ 20
AT5G24470	-1.582	5.98549e-09	Two-component response regulator-like APRR5 [Source:UniProtKB/Swiss-Prot;Acc:Q6LA42]
AT2G37950	-1.575	4.5119e-09	At2g37950 [Source:UniProtKB/TrEMBL;Acc:Q5XEN4]
AT4G11360	-1.568	8.91941e-07	E3 ubiquitin-protein ligase RHA1B [Source:UniProtKB/Swiss-Prot;Acc:Q9SUS5]
AT3G63088	-1.561	0.00347149	DVL14 [Source:UniProtKB/TrEMBL;Acc:Q6IM87]
AT1G30250	-1.557	0.00353997	At1g30250 [Source:UniProtKB/TrEMBL;Acc:Q66GS7]
AT1G67910	-1.555	3.3091e-11	AT1G67910 protein [Source:UniProtKB/TrEMBL;Acc:Q9C9V7]
AT3G16360	-1.555	3.86944e-09	AHP4 [Source:UniProtKB/TrEMBL;Acc:A0A178V965]
AT5G07520	-1.554	0.00524506	Glycine-rich protein [Source:UniProtKB/TrEMBL;Acc:Q9LY10]
AT5G11070	-1.553	1.41054e-10	Putative uncharacterized protein [Source:UniProtKB/TrEMBL;Acc:Q9FY58]
AT5G01880	-1.54	4.87993e-08	RING-H2 finger protein ATL74 [Source:UniProtKB/Swiss-Prot;Acc:Q9LZV8]
AT5G18670	-1.539	2.80974e-14	Inactive beta-amylase 9 [Source:UniProtKB/Swiss-Prot;Acc:Q8VYW2]
AT4G27460	-1.537	7.94571e-10	CBSX5 [Source:UniProtKB/TrEMBL;Acc:A0A178V3C0]
AT4G24230	-1.533	1.50797e-10	Acyl-CoA-binding domain 3 [Source:UniProtKB/TrEMBL;Acc:B3H4G6]
AT1G47655	-1.526	3.22085e-09	Dof zinc finger protein DOF1.6 [Source:UniProtKB/Swiss-Prot;Acc:Q9SX97]
AT3G15358	-1.526	3.62932e-09	Putative uncharacterized protein [Source:UniProtKB/TrEMBL;Acc:Q9LJR0]
AT5G55700	-1.525	1.6556e-20	"Inactive beta-amylase 4
AT3G63210	-1.521	2.46876e-10	Protein MARD1 [Source:UniProtKB/Swiss-Prot;Acc:Q8LGS1]
AT1G75380	-1.515	3.06348e-12	Bifunctional nuclease 1 [Source:UniProtKB/Swiss-Prot;Acc:Q9FWS6]
AT2G42870	-1.515	4.61785e-09	Transcription factor PAR1 [Source:UniProtKB/Swiss-Prot;Acc:Q9SJH0]
AT1G66270	-1.514	0.0051662	BGLU21 [Source:UniProtKB/TrEMBL;Acc:A0A178WA93]
AT5G23980	-1.513	5.05285e-10	Ferric reduction oxidase 4 [Source:UniProtKB/Swiss-Prot;Acc:Q8W110]
AT5G60530	-1.51	0.00681026	At5g60530/muf9_180 [Source:UniProtKB/TrEMBL;Acc:Q9FKJ4]
AT5G62040	-1.509	0.00659463	Protein BROTHER of FT and TFL 1 [Source:UniProtKB/Swiss-Prot;Acc:Q9FIT4]
AT3G10020	-1.507	8.95453e-08	AT3g10020/T22K18_16 [Source:UniProtKB/TrEMBL;Acc:Q9SR67]
AT4G36540	-1.504	2.51253e-12	Transcription factor BEE 2 [Source:UniProtKB/Swiss-Prot;Acc:Q93VJ4]
AT4G16008	-1.492	3.43182e-17	Putative uncharacterized protein [Source:UniProtKB/TrEMBL;Acc:Q8LBY3]
AT5G04150	-1.492	0.000143022	basic helix-loop-helix (bHLH) DNA-binding superfamily protein [Source:TAIR;Acc:AT5G04150]
AT1G26945	-1.486	1.69272e-10	Transcription factor PRE6 [Source:UniProtKB/Swiss-Prot;Acc:Q8GW32]
AT3G60530	-1.483	7.4732e-13	GATA transcription factor 4 [Source:UniProtKB/Swiss-Prot;Acc:O49743]
AT3G52060	-1.476	1.76527e-14	GnTL [Source:UniProtKB/TrEMBL;Acc:A0A178VIG9]
AT2G37030	-1.476	0.00114978	Auxin-responsive family protein [Source:UniProtKB/TrEMBL;Acc:Q9SJK4]
AT4G25420	-1.474	4.18236e-08	Gibberellin 20 oxidase 1 [Source:UniProtKB/Swiss-Prot;Acc:Q39110]
AT3G54065	-1.474	0.00267251	LOW protein: ankyrin repeat protein [Source:UniProtKB/TrEMBL;Acc:A0A1I9LQJ5]
AT1G30870	-1.474	0.00547448	Peroxidase 7 [Source:UniProtKB/Swiss-Prot;Acc:Q9SY33]
AT3G16900	-1.473	0.00647221	Protein LURP-one-related 13 [Source:UniProtKB/Swiss-Prot;Acc:Q9LSQ1]
AT3G26510	-1.467	3.44122e-14	Octicosapeptide/Phox/Bem1p family protein [Source:UniProtKB/TrEMBL;Acc:Q27GK5]
AT3G50840	-1.464	2.87453e-06	BTB/POZ domain-containing protein At3g50840 [Source:UniProtKB/Swiss-Prot;Acc:Q8LPQ3]
AT1G20190	-1.462	5.70147e-10	Expansin-A11 [Source:UniProtKB/Swiss-Prot;Acc:Q9LNU3]
AT1G78450	-1.462	9.48383e-05	F3F9.4 [Source:UniProtKB/TrEMBL;Acc:Q9SYN6]
AT1G21890	-1.458	0.000449031	WAT1-related protein At1g21890 [Source:UniProtKB/Swiss-Prot;Acc:F4HZQ7]
AT3G52780	-1.457	0.00845417	Probable purple acid phosphatase 20 [Source:UniProtKB/Swiss-Prot;Acc:Q9LXI7]
AT5G01520	-1.456	5.98502e-08	AtAIRP2 [Source:UniProtKB/TrEMBL;Acc:A0A178U9T4]
AT1G09635	-1.456	0.00978385
AT5G59310	-1.455	0.00937587	Non-specific lipid-transfer protein 4 [Source:UniProtKB/Swiss-Prot;Acc:Q9LLR6]
AT5G59320	-1.453	0.00458487	Non-specific lipid-transfer protein 3 [Source:UniProtKB/Swiss-Prot;Acc:Q9LLR7]
AT4G01335	-1.452	5.65356e-05	FUNCTIONS IN: molecular_function unknown; INVOLVED IN: biological_process unknown; LOCATED IN: endomembrane system; BEST Arabidopsis thaliana protein match is: CHP-rich zinc finger protein-related (TAIR:AT4G01340.1); Has 13 Blast hits to 13 proteins /.../species: Archae - 0; Bacteria - 0; Metazoa - 0; Fungi - 0; Plants - 13; Viruses - 0; Other Eukaryotes - 0 (source: NCBI BLink). [Source:TAIR;Acc…
AT5G58010	-1.449	0.00895699	LRL3 [Source:UniProtKB/TrEMBL;Acc:A0A178UI77]
AT5G10570	-1.445	2.33219e-05	Transcription factor bHLH61 [Source:UniProtKB/Swiss-Prot;Acc:Q9LXA9]
AT5G52390	-1.44	0.000703963	PAR1 protein [Source:UniProtKB/TrEMBL;Acc:Q9FHC1]
AT4G37610	-1.439	4.96265e-10	BTB/POZ and TAZ domain-containing protein 5 [Source:UniProtKB/Swiss-Prot;Acc:Q6EJ98]
AT2G41690	-1.433	0.00854743	Heat stress transcription factor B-3 [Source:UniProtKB/Swiss-Prot;Acc:O22230]
AT5G02260	-1.432	8.45774e-17	EXPA9 [Source:UniProtKB/TrEMBL;Acc:A0A178UHJ8]
AT5G25210	-1.432	2.81423e-13	unknown protein; BEST Arabidopsis thaliana protein match is: unknown protein (TAIR:AT4G32030.1); Has 30201 Blast hits to 17322 proteins in 780 species: Archae - 12; Bacteria - 1396; Metazoa - 17338; Fungi - 3422; Plants - 5037; Viruses - 0; Other Eu /.../es - 2996 (source: NCBI BLink). [Source:TAIR;Acc:AT5G25210]
AT1G62770	-1.428	1.98574e-05	Pectinesterase inhibitor 9 [Source:UniProtKB/Swiss-Prot;Acc:Q9SI72]
AT3G15620	-1.427	1.99786e-14	(6-4)DNA photolyase [Source:UniProtKB/Swiss-Prot;Acc:O48652]
AT3G49790	-1.427	9.00532e-07	At3g49790 [Source:UniProtKB/TrEMBL;Acc:Q9M2X9]
AT2G24720	-1.425	0.0113012	Glutamate receptor 2.2 [Source:UniProtKB/Swiss-Prot;Acc:Q9SHV1]
AT2G38820	-1.424	1.19745e-12	Protein of unknown function (DUF506) [Source:TAIR;Acc:AT2G38820]
AT4G04630	-1.423	3.36678e-08	Putative uncharacterized protein [Source:UniProtKB/TrEMBL;Acc:Q8LFI5]
AT1G76590	-1.418	2.03933e-12	At1g76590 [Source:UniProtKB/TrEMBL;Acc:Q2HIW3]
AT1G79700	-1.418	1.5392e-07	AP2-like ethylene-responsive transcription factor [Source:UniProtKB/TrEMBL;Acc:A8MQS2]
AT1G12040	-1.418	0.00632331	Leucine-rich repeat extensin-like protein 1 [Source:UniProtKB/Swiss-Prot;Acc:O65375]
AT5G58360	-1.417	0.0039257	Transcription repressor OFP3 [Source:UniProtKB/Swiss-Prot;Acc:Q9LVL4]
AT3G53800	-1.415	2.50883e-15	Fes1B [Source:UniProtKB/TrEMBL;Acc:Q9M346]
AT5G24490	-1.412	1.04004e-12	Putative 30S ribosomal protein [Source:UniProtKB/TrEMBL;Acc:Q94K97]
AT1G29460	-1.409	2.39242e-11	SAUR-like auxin-responsive protein family [Source:TAIR;Acc:AT1G29460]
AT4G22214	-1.406	0.0123723	Defensin-like protein 99 [Source:UniProtKB/Swiss-Prot;Acc:Q7X6T3]
AT4G36410	-1.404	2.24447e-10	Probable ubiquitin-conjugating enzyme E2 17 [Source:UniProtKB/Swiss-Prot;Acc:O23239]
AT2G25200	-1.403	6.54513e-09	At2g25200 [Source:UniProtKB/TrEMBL;Acc:Q9SIS2]
AT4G20230	-1.399	6.01908e-07	Terpenoid cyclases/Protein prenyltransferases superfamily protein [Source:TAIR;Acc:AT4G20230]
AT2G00920	-1.399	0.0127751
AT3G29370	-1.398	0.00138297	p1R3 [Source:UniProtKB/TrEMBL;Acc:A0A178V9D4]
AT3G47800	-1.396	4.29559e-19	Aldose 1-epimerase [Source:UniProtKB/TrEMBL;Acc:Q9STT3]
AT3G18550	-1.388	0.0054223	TCP family transcription factor [Source:UniProtKB/TrEMBL;Acc:A0A1I9LSP1]
AT2G32710	-1.387	1.52645e-17	Cyclin-dependent kinase inhibitor 4 [Source:UniProtKB/Swiss-Prot;Acc:Q8GYJ3]
AT3G07970	-1.384	0.0024391	Polygalacturonase QRT2 [Source:UniProtKB/Swiss-Prot;Acc:Q9SFB7]
AT2G37870	-1.379	0.00270005	Protease inhibitor/seed storage/lipid transfer protein (LTP) family protein [Source:UniProtKB/TrEMBL;Acc:Q9SHA0]
AT3G03870	-1.377	1.69979e-10	F20H23.8 protein [Source:UniProtKB/TrEMBL;Acc:Q9SRW4]
AT2G30432	-1.377	4.91394e-05	TCL1 [Source:UniProtKB/TrEMBL;Acc:A0A178VV20]
AT2G28870	-1.375	6.99267e-10	Cyclin-dependent protein kinase inhibitor SMR10 [Source:UniProtKB/Swiss-Prot;Acc:Q9ZV27]
AT2G15960	-1.374	9.19691e-10	Expressed protein [Source:UniProtKB/TrEMBL;Acc:Q9XIM6]
AT2G30420	-1.373	0.000957517	MYB-like transcription factor ETC2 [Source:UniProtKB/Swiss-Prot;Acc:Q84RD1]
AT1G67265	-1.37	0.000956279	DVL3 [Source:UniProtKB/TrEMBL;Acc:Q6X5U0]
AT5G41080	-1.369	9.58009e-05	Glycerophosphodiester phosphodiesterase GDPD2 [Source:UniProtKB/Swiss-Prot;Acc:Q9FLM1]
AT1G54740	-1.367	1.83183e-10	Protein of unknown function (DUF3049) [Source:TAIR;Acc:AT1G54740]
AT5G40800	-1.367	0.000635227	Emb|CAB62340.1 [Source:UniProtKB/TrEMBL;Acc:Q9FKS6]
AT5G44005	-1.365	9.86516e-07	At5g44005 [Source:UniProtKB/TrEMBL;Acc:Q84WM1]
AT2G29670	-1.36	8.19988e-12	At2g29670/T27A16.23 [Source:UniProtKB/TrEMBL;Acc:O82388]
AT1G62980	-1.359	0.0171971	Expansin-A18 [Source:UniProtKB/Swiss-Prot;Acc:Q9LQ07]
AT1G69490	-1.357	0.000288031	NAP [Source:UniProtKB/TrEMBL;Acc:A0A178W8K0]
AT3G61060	-1.354	1.74346e-07	Phloem protein 2-A13 [Source:UniProtKB/TrEMBL;Acc:F4JD33]
AT4G39090	-1.35	4.4005e-16	RD19A [Source:UniProtKB/TrEMBL;Acc:A0A178V006]
AT4G32990	-1.35	0.000288175	Probable cytosolic iron-sulfur protein assembly protein CIAO1 homolog [Source:UniProtKB/TrEMBL;Acc:F4JVW1]
AT5G61440	-1.348	1.79172e-10	"Thioredoxin-like 1-2
AT2G44740	-1.347	3.13528e-08	Cyclin-U4-1 [Source:UniProtKB/Swiss-Prot;Acc:O80513]
AT4G31330	-1.345	1.97996e-09	Putative uncharacterized protein At4g31330 [Source:UniProtKB/TrEMBL;Acc:Q9C5C1]
AT1G08890	-1.342	1.15744e-16	Sugar transporter ERD6-like 1 [Source:UniProtKB/Swiss-Prot;Acc:Q9SCW7]
AT3G18530	-1.341	0.000508438	ARM repeat superfamily protein [Source:UniProtKB/TrEMBL;Acc:F4J8S4]
AT4G10560	-1.339	0.0133411	Cysteine/Histidine-rich C1 domain family protein [Source:UniProtKB/TrEMBL;Acc:Q9ZSB4]
AT3G47160	-1.338	9.4607e-16	RING/U-box superfamily protein [Source:UniProtKB/TrEMBL;Acc:F4JAD0]
AT2G42170	-1.338	3.35152e-13	Actin family protein [Source:UniProtKB/TrEMBL;Acc:Q8GWA5]
AT1G21400	-1.334	4.63208e-10	Thiamin diphosphate-binding fold (THDP-binding) superfamily protein [Source:TAIR;Acc:AT1G21400]
AT5G02020	-1.332	0.000139043	AT5g02020/T7H20_70 [Source:UniProtKB/TrEMBL;Acc:Q9LZM9]
AT4G36040	-1.331	2.31288e-08	At4g36040 [Source:UniProtKB/TrEMBL;Acc:Q1H544]
AT5G58310	-1.328	4.86903e-14	Methylesterase 18 [Source:UniProtKB/Swiss-Prot;Acc:Q9LVL9]
AT1G15740	-1.327	1.56138e-11	Leucine-rich repeat-containing protein [Source:UniProtKB/TrEMBL;Acc:Q8H1Q4]
AT3G49760	-1.325	0.019743	BZIP5 [Source:UniProtKB/TrEMBL;Acc:A0A178VAJ6]
AT5G47980	-1.323	0.0185726	BAHD acyltransferase At5g47980 [Source:UniProtKB/Swiss-Prot;Acc:Q9FI40]
AT5G11060	-1.322	3.42301e-15	KNAT4 [Source:UniProtKB/TrEMBL;Acc:A0A178UC59]
AT2G40080	-1.322	5.82521e-05	Protein EARLY FLOWERING 4 [Source:UniProtKB/Swiss-Prot;Acc:O04211]
AT3G18320	-1.32	2.1995e-08	F-box and associated interaction domains-containing protein [Source:TAIR;Acc:AT3G18320]
AT1G31935	-1.317	0.000133997
AT1G67750	-1.316	2.15657e-13	Probable pectate lyase 5 [Source:UniProtKB/Swiss-Prot;Acc:Q9FXD8]
AT5G40720	-1.316	3.34961e-10	Glycosyltransferase [Source:UniProtKB/TrEMBL;Acc:Q9FM26]
AT5G57520	-1.316	0.00039785	Zinc finger protein 2 [Source:UniProtKB/Swiss-Prot;Acc:Q39261]
AT2G21100	-1.313	0.0013606	Dirigent protein 23 [Source:UniProtKB/Swiss-Prot;Acc:Q84TH6]
AT5G07500	-1.313	0.0147113	Zinc finger CCCH domain-containing protein 54 [Source:UniProtKB/Swiss-Prot;Acc:O65036]
AT3G09925	-1.309	0.0218613	Pollen Ole e 1 allergen and extensin family protein [Source:UniProtKB/TrEMBL;Acc:F4J2H2]
AT3G24110	-1.303	0.000403515	Calcium-binding EF-hand family protein [Source:TAIR;Acc:AT3G24110]
AT3G29680	-1.302	2.29636e-07	BAHD acyltransferase At3g29680 [Source:UniProtKB/Swiss-Prot;Acc:Q9LRQ7]
AT2G23910	-1.298	0.00190951	At2g23910 [Source:UniProtKB/TrEMBL;Acc:O82219]
AT3G12160	-1.297	0.0220951	RABA4D [Source:UniProtKB/TrEMBL;Acc:A0A178V6M2]
AT2G21650	-1.296	9.74418e-08	RSM1 [Source:UniProtKB/TrEMBL;Acc:A0A178VZA8]
AT4G01820	-1.296	0.0200899	ABC transporter B family member 3 [Source:UniProtKB/Swiss-Prot;Acc:Q9SYI2]
AT1G20650	-1.295	4.75075e-13	ASG5 [Source:UniProtKB/TrEMBL;Acc:A0A178W8H8]
AT1G77960	-1.294	5.88898e-06	Putative uncharacterized protein [Source:UniProtKB/TrEMBL;Acc:Q5BPU6]
AT3G01260	-1.292	0.00889966	Galactose mutarotase-like superfamily protein [Source:UniProtKB/TrEMBL;Acc:F4J5Z7]
AT1G03850	-1.291	3.68979e-05	Glutaredoxin family protein [Source:TAIR;Acc:AT1G03850]
AT5G28650	-1.291	0.00179836	Probable WRKY transcription factor 74 [Source:UniProtKB/Swiss-Prot;Acc:Q93WU6]
AT3G22961	-1.29	0.000403523	Paired amphipathic helix (PAH2) superfamily protein [Source:UniProtKB/TrEMBL;Acc:Q9LIJ9]
AT5G48110	-1.29	0.0163033	Terpenoid cyclases/Protein prenyltransferases superfamily protein [Source:TAIR;Acc:AT5G48110]
AT1G48330	-1.289	6.34629e-05	At1g48330 [Source:UniProtKB/TrEMBL;Acc:Q9SX67]
AT2G37678	-1.285	2.237e-13	Protein FAR-RED ELONGATED HYPOCOTYL 1 [Source:UniProtKB/Swiss-Prot;Acc:Q8S4Q6]
AT4G29905	-1.285	0.000265871	Putative uncharacterized protein [Source:UniProtKB/TrEMBL;Acc:Q940I1]
AT1G27140	-1.283	0.0252128	GSTU14 [Source:UniProtKB/TrEMBL;Acc:A0A178WN03]
AT4G27440	-1.282	1.08978e-16	"Protochlorophyllide reductase B
AT5G18060	-1.282	1.98183e-05	SAUR23 [Source:UniProtKB/TrEMBL;Acc:A0A178UM65]
AT1G30840	-1.282	4.13678e-05	Probable purine permease 4 [Source:UniProtKB/Swiss-Prot;Acc:Q9SY29]
AT4G03875	-1.278	0.00796292
AT1G34760	-1.277	0.000212315	general regulatory factor 11 [Source:TAIR;Acc:AT1G34760]
AT2G00570	-1.276	0.0242027
AT4G22900	-1.273	0.000374955	Putative uncharacterized protein At4g22900 [Source:UniProtKB/TrEMBL;Acc:Q8GYJ5]
AT4G31620	-1.272	4.3919e-06	Transcriptional factor B3 family protein [Source:UniProtKB/TrEMBL;Acc:G0XQD3]
AT5G54370	-1.27	0.0281098	At5g54370 [Source:UniProtKB/TrEMBL;Acc:Q9FG54]
AT1G75190	-1.268	2.24677e-09	AT1G75190 protein [Source:UniProtKB/TrEMBL;Acc:Q9FRL0]
AT5G49450	-1.267	4.14235e-08	Basic leucine zipper 1 [Source:UniProtKB/Swiss-Prot;Acc:Q9FGX2]
AT5G48070	-1.265	0.0120049	Xyloglucan endotransglucosylase/hydrolase protein 20 [Source:UniProtKB/Swiss-Prot;Acc:Q9FI31]
AT5G10150	-1.264	5.3657e-10	Protein UPSTREAM OF FLC [Source:UniProtKB/Swiss-Prot;Acc:Q9LX14]
AT1G02230	-1.264	0.00506968	NAC domain-containing protein 4 [Source:UniProtKB/Swiss-Prot;Acc:O81913]
AT2G30340	-1.264	0.0262261	LBD13 [Source:UniProtKB/TrEMBL;Acc:A0A178VRU4]
AT5G19120	-1.263	2.20923e-11	AT5g19120/T24G5_20 [Source:UniProtKB/TrEMBL;Acc:Q93VG3]
AT1G74500	-1.262	0.0230346	Transcription factor PRE3 [Source:UniProtKB/Swiss-Prot;Acc:Q9CA64]
AT1G67856	-1.261	0.0168593	RING/U-box domain-containing protein [Source:UniProtKB/TrEMBL;Acc:B3H543]
AT1G68040	-1.259	0.0262271	Putative S-adenosyl-L-methionine:salicylic acid carboxyl methyltransferase; 41514-39166 [Source:UniProtKB/TrEMBL;Acc:Q9C9W8]
AT4G16590	-1.258	0.00687931	cellulose synthase-like A01 [Source:TAIR;Acc:AT4G16590]
AT5G54510	-1.257	2.72994e-09	GH3.6 [Source:UniProtKB/TrEMBL;Acc:A0A178UBG0]
AT1G19968	-1.256	0.0232062
AT1G17180	-1.253	0.00567625	Glutathione S-transferase U25 [Source:UniProtKB/Swiss-Prot;Acc:Q9SHH7]
AT3G52480	-1.251	2.55888e-10	At3g52480 [Source:UniProtKB/TrEMBL;Acc:Q9SVC9]
AT1G30820	-1.251	6.92369e-09	CTP synthase [Source:UniProtKB/TrEMBL;Acc:F4I6G9]
AT5G63810	-1.25	5.6957e-14	Beta-galactosidase 10 [Source:UniProtKB/Swiss-Prot;Acc:Q9FN08]
AT3G62070	-1.25	4.948e-12	At3g62070 [Source:UniProtKB/TrEMBL;Acc:Q9M1R7]
AT2G00940	-1.25	8.22522e-06
AT3G48340	-1.248	0.0036912	KDEL-tailed cysteine endopeptidase CEP2 [Source:UniProtKB/Swiss-Prot;Acc:Q9STL4]
AT3G04320	-1.246	0.0263112	Kunitz family trypsin and protease inhibitor protein [Source:UniProtKB/TrEMBL;Acc:A0A1I9LR55]
AT2G18700	-1.24	5.68191e-10	"Probable alpha
AT1G01240	-1.24	5.03667e-08	At1g01240/F6F3_11 [Source:UniProtKB/TrEMBL;Acc:Q9LNJ7]
AT1G18870	-1.239	2.52167e-06	"Isochorismate synthase 2
AT4G01630	-1.239	0.031346	EXPA17 [Source:UniProtKB/TrEMBL;Acc:A0A178UWZ2]
AT3G26760	-1.237	8.42728e-09	Alcohol dehydrogenase-like protein [Source:UniProtKB/TrEMBL;Acc:Q9LW35]
AT1G11260	-1.236	1.25911e-05	STP1 [Source:UniProtKB/TrEMBL;Acc:A0A178WJ63]
AT4G21970	-1.235	0.00168027	"Protein of unknown function
AT5G22490	-1.234	0.0265921	Emb|CAB66399.1 [Source:UniProtKB/TrEMBL;Acc:Q9FK89]
AT2G00960	-1.233	0.0337507
AT2G30790	-1.232	1.53664e-07	Putative oxygen-evolving enhancer protein 2-2 [Source:UniProtKB/Swiss-Prot;Acc:O49344]
AT5G50560	-1.23	0.0118667	At5g50660 [Source:UniProtKB/TrEMBL;Acc:Q9LUF5]
AT3G23635	-1.228	0.0175626	ROTUNDIFOLIA like 13 [Source:UniProtKB/TrEMBL;Acc:A8MRE9]
AT5G64780	-1.227	8.02422e-07	Putative uncharacterized protein [Source:UniProtKB/TrEMBL;Acc:Q9FGF5]
AT5G56870	-1.225	8.26057e-06	Beta-galactosidase 4 [Source:UniProtKB/Swiss-Prot;Acc:Q9SCV8]
AT5G54585	-1.221	0.00338955	Putative uncharacterized protein At5g54585 [Source:UniProtKB/TrEMBL;Acc:Q8VZU6]
AT5G56100	-1.22	0.000411333	Glycine-rich protein / oleosin [Source:UniProtKB/TrEMBL;Acc:Q9FKT7]
AT5G04770	-1.218	1.44552e-12	CAT6 [Source:UniProtKB/TrEMBL;Acc:A0A178UKC8]
AT1G31690	-1.216	2.84998e-15	Amine oxidase [Source:UniProtKB/TrEMBL;Acc:F4IAX0]
AT3G55230	-1.216	0.00507411	Dirigent protein 24 [Source:UniProtKB/Swiss-Prot;Acc:Q9M3C8]
AT1G52245	-1.215	0.000161988	At1g52250 [Source:UniProtKB/TrEMBL;Acc:Q9M810]
AT1G75590	-1.214	0.000428147	SAUR-like auxin-responsive protein [Source:UniProtKB/TrEMBL;Acc:F4HZ54]
AT3G10430	-1.212	0.0363159	Putative F-box protein At3g10430 [Source:UniProtKB/Swiss-Prot;Acc:Q9CAE7]
AT2G21660	-1.211	6.64486e-06	Glycine-rich RNA-binding protein 7 [Source:UniProtKB/Swiss-Prot;Acc:Q03250]
AT4G05170	-1.211	0.0112258	basic helix-loop-helix (bHLH) DNA-binding superfamily protein [Source:TAIR;Acc:AT4G05170]
AT1G66050	-1.209	4.96371e-09	E3 ubiquitin-protein ligase ORTHRUS 5 [Source:UniProtKB/Swiss-Prot;Acc:Q680I0]
AT1G25230	-1.208	3.30919e-09	Calcineurin-like metallo-phosphoesterase superfamily protein [Source:TAIR;Acc:AT1G25230]
AT1G15125	-1.205	0.000311429	F9L1.6 [Source:UniProtKB/TrEMBL;Acc:Q9XI57]
AT2G28200	-1.204	1.18653e-06	Zinc finger protein ZAT5 [Source:UniProtKB/Swiss-Prot;Acc:Q681X4]
AT5G20250	-1.203	5.01361e-08	Putative galactinol--sucrose galactosyltransferase 6 [Source:UniProtKB/TrEMBL;Acc:F4K470]
AT1G72260	-1.202	0.00154293	Thionin-2.1 [Source:UniProtKB/Swiss-Prot;Acc:Q42596]
AT5G05340	-1.201	0.015811	Peroxidase 52 [Source:UniProtKB/Swiss-Prot;Acc:Q9FLC0]
AT1G68520	-1.2	2.4259e-09	Zinc finger protein CONSTANS-LIKE 6 [Source:UniProtKB/Swiss-Prot;Acc:Q8LG76]
AT3G62680	-1.2	0.0116304	Proline-rich protein 3 [Source:UniProtKB/Swiss-Prot;Acc:Q9LZJ7]
AT4G14620	-1.199	3.73623e-19	Putative uncharacterized protein At4g14620 [Source:UniProtKB/TrEMBL;Acc:Q8L7H9]
AT2G16190	-1.198	0.0323964	Putative uncharacterized protein [Source:UniProtKB/TrEMBL;Acc:Q9XIH1]
AT1G69600	-1.197	0.000584684	Zinc-finger homeodomain protein 11 [Source:UniProtKB/Swiss-Prot;Acc:Q9SEZ1]
AT5G65530	-1.196	4.89191e-07	Protein kinase family protein [Source:UniProtKB/TrEMBL;Acc:F4KI00]
AT5G60680	-1.194	4.81914e-09	Emb|CAB72159.1 [Source:UniProtKB/TrEMBL;Acc:Q9FF51]
AT3G60290	-1.194	0.00011753	2-oxoglutarate (2OG) and Fe(II)-dependent oxygenase superfamily protein [Source:UniProtKB/TrEMBL;Acc:F4JAP7]
AT5G64770	-1.193	7.93621e-09	RGF9 [Source:UniProtKB/TrEMBL;Acc:A0A178UIJ2]
AT4G34790	-1.191	7.14318e-06	At4g34790 [Source:UniProtKB/TrEMBL;Acc:Q9SW55]
AT3G63020	-1.191	0.0259953	Putative uncharacterized protein T20O10_120 [Source:UniProtKB/TrEMBL;Acc:Q9LYC0]
AT4G28180	-1.19	1.359e-06	At4g28180 [Source:UniProtKB/TrEMBL;Acc:Q9M0I9]
AT1G64360	-1.186	4.19819e-06	At1g64360 [Source:UniProtKB/TrEMBL;Acc:Q9C7W0]
AT5G36180	-1.186	0.0280869	Serine carboxypeptidase-like 1 [Source:UniProtKB/Swiss-Prot;Acc:Q8RWJ6]
AT5G43700	-1.185	1.04457e-18	Auxin-responsive protein IAA4 [Source:UniProtKB/Swiss-Prot;Acc:P33077]
AT5G23240	-1.185	2.28502e-09	"Chaperone protein dnaJ C76
AT2G39920	-1.184	0.00218419	Uncharacterized protein At2g39920 [Source:UniProtKB/Swiss-Prot;Acc:O04195]
AT1G53160	-1.183	5.41262e-14	Squamosa promoter-binding-like protein 4 [Source:UniProtKB/Swiss-Prot;Acc:Q9S7A9]
AT5G57785	-1.183	4.99799e-05	At5g57785 [Source:UniProtKB/TrEMBL;Acc:Q8GY06]
AT2G39705	-1.183	0.000272273	RTFL8 [Source:UniProtKB/TrEMBL;Acc:A0A178VQG8]
AT1G35310	-1.18	0.00249535	MLP-like protein 168 [Source:UniProtKB/Swiss-Prot;Acc:Q9C7I3]
AT1G22490	-1.178	4.02673e-09	basic helix-loop-helix (bHLH) DNA-binding superfamily protein [Source:TAIR;Acc:AT1G22490]
AT1G08570	-1.178	4.2869e-09	"Thioredoxin-like 1-1
AT3G63160	-1.177	2.40058e-07	AT3g63160/F16M2_10 [Source:UniProtKB/TrEMBL;Acc:Q9M1X3]
AT4G28240	-1.176	1.62082e-06	AT4g28240/F26K10_120 [Source:UniProtKB/TrEMBL;Acc:Q94A22]
AT5G66580	-1.175	4.0539e-06	Putative uncharacterized protein [Source:UniProtKB/TrEMBL;Acc:Q9FJY2]
AT3G12820	-1.175	0.000548723	MYB transcription factor [Source:UniProtKB/TrEMBL;Acc:Q9LTV4]
AT3G49930	-1.175	0.0218613	At3g49930 [Source:UniProtKB/TrEMBL;Acc:Q9SN24]
AT1G44414	-1.17	0.00852664	At1g44414 [Source:UniProtKB/TrEMBL;Acc:Q94LA6]
AT1G78460	-1.168	5.17267e-06	AT1G78460 protein [Source:UniProtKB/TrEMBL;Acc:Q9SYN5]
AT2G20700	-1.168	0.011546	GPI-anchored protein LLG2 [Source:UniProtKB/Swiss-Prot;Acc:Q6NLF4]
AT2G35585	-1.168	0.0131873	At2g35585 [Source:UniProtKB/TrEMBL;Acc:Q8S8M7]
AT4G05380	-1.168	0.0404619	P-loop containing nucleoside triphosphate hydrolases superfamily protein [Source:TAIR;Acc:AT4G05380]
AT1G68585	-1.166	1.10506e-05	At1g68585 [Source:UniProtKB/TrEMBL;Acc:Q8LGG7]
AT5G60100	-1.165	0.000100688	Pseudo-response regulator 3 [Source:UniProtKB/TrEMBL;Acc:F4JXG7]
AT2G47530	-1.165	0.0439026	Pollen Ole e 1 allergen and extensin family protein [Source:UniProtKB/TrEMBL;Acc:O22258]
AT1G48660	-1.163	0.0294921	Auxin-responsive GH3 family protein [Source:TAIR;Acc:AT1G48660]
AT4G21510	-1.162	1.92426e-07	F-box protein SKIP27 [Source:UniProtKB/Swiss-Prot;Acc:O65416]
AT1G69530	-1.161	2.98693e-07	AT1G69530 protein [Source:UniProtKB/TrEMBL;Acc:C0Z241]
AT1G48930	-1.161	0.0428847	Endoglucanase 5 [Source:UniProtKB/Swiss-Prot;Acc:Q9M995]
AT4G01460	-1.159	7.32135e-05	Transcription factor bHLH57 [Source:UniProtKB/Swiss-Prot;Acc:Q9M128]
AT1G68526	-1.159	0.0446015	unknown protein; FUNCTIONS IN: molecular_function unknown; INVOLVED IN: biological_process unknown; LOCATED IN: cellular_component unknown; Has 0 Blast hits to 0 proteins in 0 species (source: NCBI BLink). [Source:TAIR;Acc:AT1G68526]
AT1G22370	-1.158	4.18715e-05	UDP-glycosyltransferase 85A5 [Source:UniProtKB/Swiss-Prot;Acc:Q9LMF0]
AT5G09520	-1.157	0.0246928	Hydroxyproline-rich glycoprotein family protein [Source:UniProtKB/TrEMBL;Acc:Q9LXB7]
AT5G19810	-1.155	0.0054223	Proline-rich extensin-like family protein [Source:UniProtKB/TrEMBL;Acc:Q4PSF3]
AT3G25855	-1.155	0.00875343	At3g25855 [Source:UniProtKB/TrEMBL;Acc:Q8LBL7]
AT2G20870	-1.154	0.00354353	At2g20870 [Source:UniProtKB/TrEMBL;Acc:A6QRC7]
AT2G18300	-1.153	3.24134e-17	Transcription factor bHLH64 [Source:UniProtKB/TrEMBL;Acc:F4IQH8]
AT1G14220	-1.152	0.0386099	F7A19.32 protein [Source:UniProtKB/TrEMBL;Acc:Q9XI64]
AT5G42800	-1.151	1.45537e-05	Dihydroflavonol reductase [Source:UniProtKB/TrEMBL;Acc:B1GV15]
AT3G02040	-1.149	5.31298e-05	"Glycerophosphodiester phosphodiesterase GDPD1
AT1G66390	-1.147	0.00440453	Transcription factor MYB90 [Source:UniProtKB/Swiss-Prot;Acc:Q9ZTC3]
AT5G18130	-1.142	4.24724e-06	Gb|AAF00631.1 [Source:UniProtKB/TrEMBL;Acc:Q9FK57]
AT1G68190	-1.142	4.4e-05	B-box zinc finger family protein [Source:TAIR;Acc:AT1G68190]
AT1G33475	-1.141	1.11902e-06	Phytolongin Phyl1.2 [Source:UniProtKB/Swiss-Prot;Acc:Q84WF5]
AT1G74458	-1.139	0.00294423	Putative uncharacterized protein [Source:UniProtKB/TrEMBL;Acc:Q56YK7]
AT5G67190	-1.138	9.83762e-07	Ethylene-responsive transcription factor ERF010 [Source:UniProtKB/Swiss-Prot;Acc:Q9FH94]
AT1G66800	-1.138	0.040467	Alcohol dehydrogenase-like protein [Source:UniProtKB/TrEMBL;Acc:F4HQ07]
AT2G42040	-1.134	3.36678e-08	Expressed protein [Source:UniProtKB/TrEMBL;Acc:P93743]
AT1G04180	-1.134	0.00366605	Flavin-containing monooxygenase [Source:UniProtKB/TrEMBL;Acc:A0A178WB22]
AT2G21990	-1.134	0.0370106	Putative uncharacterized protein [Source:UniProtKB/TrEMBL;Acc:Q9SJ00]
AT2G01760	-1.133	1.15537e-08	response regulator 14 [Source:TAIR;Acc:AT2G01760]
AT1G61590	-1.132	0.0206221	Probable serine/threonine-protein kinase PBL15 [Source:UniProtKB/Swiss-Prot;Acc:Q9SY91]
AT5G12270	-1.129	0.0225931	1-AMINOCYCLOPROPANE-1-CARBOXYLATE OXIDASE-like protein [Source:UniProtKB/TrEMBL;Acc:Q94CL5]
AT5G18050	-1.128	0.00524506	Auxin-responsive protein SAUR22 [Source:UniProtKB/Swiss-Prot;Acc:Q9FJF7]
AT5G24580	-1.126	9.95051e-08	Heavy metal-associated isoprenylated plant protein 9 [Source:UniProtKB/Swiss-Prot;Acc:Q9FLU5]
AT4G04330	-1.125	2.16431e-05	"Chaperonin-like RBCX protein 1
AT1G11175	-1.123	1.61607e-09
AT3G09190	-1.123	2.27266e-08	Concanavalin A-like lectin family protein [Source:UniProtKB/TrEMBL;Acc:F4IZV1]
AT1G15360	-1.122	0.0485094	Ethylene-responsive transcription factor WIN1 [Source:UniProtKB/Swiss-Prot;Acc:Q9XI33]
AT5G65730	-1.12	0.000162782	Xyloglucan endotransglucosylase/hydrolase [Source:UniProtKB/TrEMBL;Acc:Q0WUU2]
AT2G16005	-1.12	0.0322521	At2g16001 [Source:UniProtKB/TrEMBL;Acc:Q9AST8]
AT3G28960	-1.119	8.5334e-05	Amino acid transporter AVT1I [Source:UniProtKB/Swiss-Prot;Acc:F4J1Q9]
AT1G19630	-1.118	0.00144378	"Cytochrome P450
AT5G48940	-1.118	0.00860458	LRR receptor-like serine/threonine-protein kinase RCH1 [Source:UniProtKB/Swiss-Prot;Acc:C0LGV1]
AT5G23660	-1.116	3.49737e-13	Bidirectional sugar transporter SWEET12 [Source:UniProtKB/Swiss-Prot;Acc:O82587]
AT4G24980	-1.113	0.0496639	Nodulin MtN21 /EamA-like transporter family protein [Source:UniProtKB/TrEMBL;Acc:F4JRS9]
AT2G31085	-1.112	0.0376601	CLE6 [Source:UniProtKB/TrEMBL;Acc:A0A178VSR3]
AT5G41761	-1.111	0.00080906	Putative uncharacterized protein [Source:UniProtKB/TrEMBL;Acc:Q1G3G9]
AT4G17280	-1.111	0.0163083	Cytochrome b561 and DOMON domain-containing protein At4g17280 [Source:UniProtKB/Swiss-Prot;Acc:Q8VYH6]
AT4G38860	-1.109	2.15216e-09	At4g38860 [Source:UniProtKB/TrEMBL;Acc:Q9T0J3]
AT2G36050	-1.109	4.86124e-06	OFP15 [Source:UniProtKB/TrEMBL;Acc:A0A178VSX7]
AT4G28040	-1.109	0.00565978	WAT1-related protein At4g28040 [Source:UniProtKB/Swiss-Prot;Acc:Q9SUD5]
AT2G11810	-1.108	0.000476992	"Monogalactosyldiacylglycerol synthase 3
AT1G05035	-1.107	0.00992035
AT2G14560	-1.106	0.0187242	Protein of unknown function (DUF567) [Source:TAIR;Acc:AT2G14560]
AT2G28690	-1.106	0.0410801	Putative uncharacterized protein [Source:UniProtKB/TrEMBL;Acc:Q8L8B6]
AT4G24780	-1.105	2.17638e-16	Probable pectate lyase 18 [Source:UniProtKB/Swiss-Prot;Acc:Q9C5M8]
AT1G08990	-1.104	0.00854527	Putative UDP-glucuronate:xylan alpha-glucuronosyltransferase 5 [Source:UniProtKB/Swiss-Prot;Acc:F4HZC3]
AT1G10070	-1.103	9.06684e-06	"Branched-chain-amino-acid aminotransferase 2
AT4G17030	-1.103	0.000670667	Expansin-like protein [Source:UniProtKB/TrEMBL;Acc:Q0WRS3]
AT1G51355	-1.1	0.0020563	Cyclin-dependent protein kinase inhibitor SMR9 [Source:UniProtKB/Swiss-Prot;Acc:Q3ECS5]
AT1G24420	-1.099	0.0496621	F21J9.8 [Source:UniProtKB/TrEMBL;Acc:Q9FYM1]
AT5G61610	-1.098	8.5145e-05	Oleosin [Source:UniProtKB/TrEMBL;Acc:F4K3K4]
AT4G06536	-1.098	0.0148496	At4g06536 [Source:UniProtKB/TrEMBL;Acc:Q1PEB2]
AT1G74840	-1.096	5.93659e-13	F25A4.19 protein [Source:UniProtKB/TrEMBL;Acc:Q9S7N6]
AT1G23080	-1.095	2.61271e-08	Auxin efflux carrier component 7 [Source:UniProtKB/Swiss-Prot;Acc:Q940Y5]
AT1G24440	-1.093	1.78078e-08	F21J9.10 [Source:UniProtKB/TrEMBL;Acc:Q9FYL9]
AT1G17190	-1.093	1.36045e-07	Glutathione S-transferase U26 [Source:UniProtKB/Swiss-Prot;Acc:Q9SHH8]
AT3G07310	-1.092	3.1187e-10	F21O3.2 protein [Source:UniProtKB/TrEMBL;Acc:Q9S7A6]
AT1G22380	-1.092	0.000321023	Glycosyltransferase [Source:UniProtKB/TrEMBL;Acc:W8PW16]
AT5G64190	-1.09	0.000952561	unknown protein; BEST Arabidopsis thaliana protein match is: unknown protein (TAIR:AT2G40390.1); Has 1807 Blast hits to 1807 proteins in 277 species: Archae - 0; Bacteria - 0; Metazoa - 736; Fungi - 347; Plants - 385; Viruses - 0; Other Eukaryotes - /.../source: NCBI BLink). [Source:TAIR;Acc:AT5G64190]
AT3G22620	-1.089	0.000633553	Bifunctional inhibitor/lipid-transfer protein/seed storage 2S albumin superfamily protein [Source:UniProtKB/TrEMBL;Acc:Q9LJ85]
AT1G18330	-1.088	0.000181314	Protein REVEILLE 7 [Source:UniProtKB/Swiss-Prot;Acc:B3H5A8]
AT1G75180	-1.086	0.000423394	AT1G75180 protein [Source:UniProtKB/TrEMBL;Acc:Q9FRK9]
AT3G03341	-1.086	0.0389211	Cold-regulated protein [Source:UniProtKB/TrEMBL;Acc:Q1G3B4]
AT3G17950	-1.083	2.25015e-06	Uncharacterized protein At3g17950 [Source:UniProtKB/Swiss-Prot;Acc:Q6DR24]
AT4G31060	-1.081	1.82982e-06	Ethylene-responsive transcription factor ERF015 [Source:UniProtKB/Swiss-Prot;Acc:Q6NLD5]
AT2G27385	-1.081	0.000497327	Pollen Ole e 1 allergen and extensin family protein [Source:UniProtKB/TrEMBL;Acc:F4IFT4]
AT3G45940	-1.081	0.00277086	Putative alpha-xylosidase 2 [Source:UniProtKB/Swiss-Prot;Acc:F4J6T7]
AT1G30080	-1.079	0.0192991	Glycosyl hydrolases family protein [Source:UniProtKB/TrEMBL;Acc:F4I4R0]
AT1G54217	-1.077	0.000588185	Ribosomal protein L18ae family protein [Source:UniProtKB/TrEMBL;Acc:F4HV88]
AT4G19860	-1.076	1.40486e-16	Lecithin-cholesterol acyltransferase-like 4 [Source:UniProtKB/Swiss-Prot;Acc:Q71N54]
AT2G45850	-1.076	1.99403e-09	AT-hook motif nuclear-localized protein 9 [Source:UniProtKB/Swiss-Prot;Acc:O80834]
AT4G27260	-1.076	6.70724e-06	Indole-3-acetic acid-amido synthetase GH3.5 [Source:UniProtKB/Swiss-Prot;Acc:O81829]
AT3G46880	-1.075	0.0155076	Putative uncharacterized protein T6H20.90 [Source:UniProtKB/TrEMBL;Acc:Q9STG0]
AT2G27010	-1.075	0.0371799	"Cytochrome P450
AT2G00450	-1.074	0.00358897
AT1G03800	-1.074	0.00417922	At1g03800 [Source:UniProtKB/TrEMBL;Acc:Q08A59]
AT3G27250	-1.074	0.00438707	At3g27250 [Source:UniProtKB/TrEMBL;Acc:Q9LK28]
AT3G13450	-1.073	1.09527e-05	"2-oxoisovalerate dehydrogenase subunit beta 2
AT1G66280	-1.073	0.00359009	Beta-glucosidase 22 [Source:UniProtKB/Swiss-Prot;Acc:Q9C8Y9]
AT3G53950	-1.072	1.24888e-09	AT3g53950/F5K20_250 [Source:UniProtKB/TrEMBL;Acc:Q9M332]
AT2G48130	-1.071	0.00180806	Protease inhibitor/seed storage/lipid transfer protein (LTP) family protein [Source:UniProtKB/TrEMBL;Acc:Q7EB72]
AT2G45050	-1.07	7.98086e-06	GATA transcription factor 2 [Source:UniProtKB/Swiss-Prot;Acc:O49741]
AT5G03615	-1.07	0.00142065
AT5G63180	-1.069	1.24911e-14	Probable pectate lyase 22 [Source:UniProtKB/Swiss-Prot;Acc:Q93Z25]
AT3G09922	-1.069	0.0283179	induced by phosphate starvation1 [Source:TAIR;Acc:AT3G09922]
AT3G19850	-1.068	2.38599e-18	BTB/POZ domain-containing protein At3g19850 [Source:UniProtKB/Swiss-Prot;Acc:Q9LT24]
AT5G18600	-1.067	3.82659e-08	Monothiol glutaredoxin-S2 [Source:UniProtKB/Swiss-Prot;Acc:Q8L8Z8]
AT4G06534	-1.067	0.0150071	unknown protein; FUNCTIONS IN: molecular_function unknown; INVOLVED IN: biological_process unknown; LOCATED IN: endomembrane system; Has 22 Blast hits to 22 proteins in 8 species: Archae - 0; Bacteria - 0; Metazoa - 0; Fungi - 0; Plants - 22; Viruse /.../ Other Eukaryotes - 0 (source: NCBI BLink). [Source:TAIR;Acc:AT4G06534]
AT1G27045	-1.067	0.0213339	Homeobox-leucine zipper protein family [Source:TAIR;Acc:AT1G27045]
AT1G10690	-1.066	2.54321e-07	Cyclin-dependent protein kinase inhibitor SMR8 [Source:UniProtKB/Swiss-Prot;Acc:Q9SAD3]
AT4G19170	-1.066	0.00132608	"Probable carotenoid cleavage dioxygenase 4
AT1G14890	-1.065	3.01995e-09	Plant invertase/pectin methylesterase inhibitor domain-containing protein [Source:UniProtKB/TrEMBL;Acc:F4HXW0]
AT2G18470	-1.061	3.80219e-06	Proline-rich receptor-like protein kinase PERK4 [Source:UniProtKB/Swiss-Prot;Acc:Q9ZNQ8]
AT1G72620	-1.06	0.00437521	Alpha/beta-Hydrolases superfamily protein [Source:UniProtKB/TrEMBL;Acc:F4IDE6]
AT1G20010	-1.059	8.24483e-11	Tubulin beta-5 chain [Source:UniProtKB/Swiss-Prot;Acc:P29513]
AT5G02160	-1.057	0.00011888	AT5g02160 [Source:UniProtKB/TrEMBL;Acc:Q9FPH2]
AT4G09460	-1.057	0.00170799	Transcription repressor MYB6 [Source:UniProtKB/Swiss-Prot;Acc:Q38851]
AT1G05260	-1.057	0.0166014	Peroxidase [Source:UniProtKB/TrEMBL;Acc:Q0WSR2]
AT1G21680	-1.056	2.4958e-14	DPP6 N-terminal domain-like protein [Source:UniProtKB/TrEMBL;Acc:Q9XI10]
AT2G35150	-1.056	0.000953346	EXL7 [Source:UniProtKB/TrEMBL;Acc:A0A178VYH7]
AT5G10580	-1.055	0.000167261	"Protein of unknown function
AT4G39070	-1.055	0.00400452	B-box zinc finger protein 20 [Source:UniProtKB/Swiss-Prot;Acc:Q0IGM7]
AT5G54080	-1.054	2.08226e-08	"Homogentisate 1
AT1G05250	-1.054	0.0195815	Peroxidase 2 [Source:UniProtKB/Swiss-Prot;Acc:Q67Z07]
AT2G04690	-1.053	5.75068e-05	Pyridoxamine 5'-phosphate oxidase family protein [Source:TAIR;Acc:AT2G04690]
AT2G19800	-1.053	0.00014254	At2g19800 [Source:UniProtKB/TrEMBL;Acc:B4F7Q2]
AT3G50700	-1.05	6.15898e-12	Protein indeterminate-domain 2 [Source:UniProtKB/Swiss-Prot;Acc:Q9SCQ6]
AT1G49720	-1.05	5.50404e-09	Abscisic acid responsive element-binding factor 1 [Source:UniProtKB/TrEMBL;Acc:F4I3C9]
AT5G44260	-1.05	2.045e-05	Zinc finger CCCH domain-containing protein 61 [Source:UniProtKB/Swiss-Prot;Acc:Q9FKW2]
AT5G37690	-1.05	6.43086e-05	GDSL esterase/lipase At5g37690 [Source:UniProtKB/Swiss-Prot;Acc:Q9FHQ1]
AT2G35380	-1.05	0.010902	Peroxidase 20 [Source:UniProtKB/Swiss-Prot;Acc:Q9SLH7]
AT3G22900	-1.049	0.00029912	DNA-directed RNA polymerase IV subunit 7 [Source:UniProtKB/Swiss-Prot;Acc:Q8LE42]
AT3G03830	-1.049	0.0215316	Putative auxin-induced protein [Source:UniProtKB/TrEMBL;Acc:Q9SRW0]
AT5G14565	-1.047	1.00931e-05
AT5G48900	-1.044	1.18278e-14	Probable pectate lyase 20 [Source:UniProtKB/Swiss-Prot;Acc:Q93WF1]
AT5G20030	-1.044	2.50347e-05	At5g20030 [Source:UniProtKB/TrEMBL;Acc:Q8LES5]
AT3G15570	-1.043	3.20708e-07	Non-phototropic hypocotyl-like protein [Source:UniProtKB/TrEMBL;Acc:Q9LRP8]
AT3G61160	-1.043	2.7471e-05	Protein kinase superfamily protein [Source:UniProtKB/TrEMBL;Acc:F4JE58]
AT5G18010	-1.043	0.00609049	Auxin-responsive protein SAUR19 [Source:UniProtKB/Swiss-Prot;Acc:Q9FJG1]
AT5G50800	-1.043	0.0155872	Bidirectional sugar transporter SWEET [Source:UniProtKB/TrEMBL;Acc:A0A178UJY5]
AT4G35750	-1.042	0.000303953	At4g35750 [Source:UniProtKB/TrEMBL;Acc:O81806]
AT5G51390	-1.042	0.000930675	unknown protein; Has 30201 Blast hits to 17322 proteins in 780 species: Archae - 12; Bacteria - 1396; Metazoa - 17338; Fungi - 3422; Plants - 5037; Viruses - 0; Other Eukaryotes - 2996 (source: NCBI BLink). [Source:TAIR;Acc:AT5G51390]
AT1G56600	-1.042	0.0371329	Galactinol synthase 2 [Source:UniProtKB/Swiss-Prot;Acc:Q9FXB2]
AT3G13175	-1.041	0.000122718	At3g13171 [Source:UniProtKB/TrEMBL;Acc:Q9LK55]
AT3G05945	-1.039	0.00198698
AT5G14410	-1.038	2.99287e-06	unknown protein; Has 23 Blast hits to 23 proteins in 9 species: Archae - 0; Bacteria - 0; Metazoa - 0; Fungi - 0; Plants - 23; Viruses - 0; Other Eukaryotes - 0 (source: NCBI BLink). [Source:TAIR;Acc:AT5G14410]
AT2G32010	-1.036	1.44143e-06	CVL1 [Source:UniProtKB/TrEMBL;Acc:A0A178VNT8]
AT5G63820	-1.035	2.46748e-05	UPF0725 protein At5g63820 [Source:UniProtKB/Swiss-Prot;Acc:Q9FN07]
AT4G01670	-1.034	0.00514004	AT4G01670 protein [Source:UniProtKB/TrEMBL;Acc:Q8GXD3]
AT5G03230	-1.031	2.30074e-07	"Arabidopsis thaliana genomic DNA
AT5G18020	-1.028	0.00233952	Auxin-responsive protein SAUR20 [Source:UniProtKB/Swiss-Prot;Acc:Q9FJG0]
AT1G27670	-1.028	0.00965051	At1g27670 [Source:UniProtKB/TrEMBL;Acc:Q9SFZ2]
AT5G22430	-1.028	0.0309917	Pollen Ole e 1 allergen and extensin family protein [Source:UniProtKB/TrEMBL;Acc:Q9FMQ8]
AT1G07280	-1.027	1.27497e-13	At1g07280/F22G5_32 [Source:UniProtKB/TrEMBL;Acc:Q8VZC8]
AT5G10860	-1.027	9.30192e-11	CBSX3 [Source:UniProtKB/TrEMBL;Acc:A0A178UNP9]
AT5G62900	-1.027	1.94459e-08	Putative uncharacterized protein [Source:UniProtKB/TrEMBL;Acc:Q9FM06]
AT5G15330	-1.027	1.15364e-06	SPX domain gene 4 [Source:TAIR;Acc:AT5G15330]
AT3G61890	-1.027	7.02208e-05	HB-12 [Source:UniProtKB/TrEMBL;Acc:A0A178VND2]
AT2G02950	-1.027	0.000120657	Protein PHYTOCHROME KINASE SUBSTRATE 1 [Source:UniProtKB/Swiss-Prot;Acc:Q9SWI1]
AT5G65040	-1.024	0.000318807	Gb|AAF17687.1 [Source:UniProtKB/TrEMBL;Acc:Q9LV75]
AT3G10113	-1.024	0.000907992	Protein REVEILLE 7-like [Source:UniProtKB/Swiss-Prot;Acc:F4J2J6]
AT3G51710	-1.022	0.00306085	D-mannose binding lectin protein with Apple-like carbohydrate-binding domain-containing protein [Source:UniProtKB/TrEMBL;Acc:Q9SCT7]
AT2G25980	-1.022	0.0379479	Jacalin-related lectin 20 [Source:UniProtKB/Swiss-Prot;Acc:O80998]
AT3G48490	-1.021	0.00198698	At3g48490 [Source:UniProtKB/TrEMBL;Acc:Q8LD28]
AT2G47880	-1.02	0.000329959	Glutaredoxin-C13 [Source:UniProtKB/Swiss-Prot;Acc:O82255]
AT4G01130	-1.019	1.65661e-08	GDSL esterase/lipase At4g01130 [Source:UniProtKB/Swiss-Prot;Acc:Q9M153]
AT3G42800	-1.019	0.00391307	Protein BIG GRAIN 1-like C [Source:UniProtKB/Swiss-Prot;Acc:Q9M2B3]
AT1G29510	-1.018	1.05231e-06	Auxin-responsive protein SAUR67 [Source:UniProtKB/Swiss-Prot;Acc:F4I1I4]
AT5G16030	-1.018	4.7865e-06	unknown protein; BEST Arabidopsis thaliana protein match is: unknown protein (TAIR:AT3G02500.1); Has 30201 Blast hits to 17322 proteins in 780 species: Archae - 12; Bacteria - 1396; Metazoa - 17338; Fungi - 3422; Plants - 5037; Viruses - 0; Other Eu /.../es - 2996 (source: NCBI BLink). [Source:TAIR;Acc:AT5G16030]
AT1G22640	-1.018	0.000175182	MYB3 [Source:UniProtKB/TrEMBL;Acc:A0A178WFN1]
AT2G29680	-1.017	3.37593e-07	Cell division control protein 6 homolog [Source:UniProtKB/Swiss-Prot;Acc:O82387]
AT1G75490	-1.016	7.52665e-05	Dehydration-responsive element-binding protein 2D [Source:UniProtKB/Swiss-Prot;Acc:Q9LQZ2]
AT5G16370	-1.015	3.04959e-08	"Probable acyl-activating enzyme 5
AT4G28150	-1.015	0.000661152	Putative uncharacterized protein At4g28150 [Source:UniProtKB/TrEMBL;Acc:Q8GUN3]
AT2G16750	-1.014	9.94504e-05	Adenine nucleotide alpha hydrolases-domain containing protein kinase [Source:UniProtKB/TrEMBL;Acc:B5X4Z9]
AT1G74890	-1.014	0.00329477	Two-component response regulator ARR15 [Source:UniProtKB/Swiss-Prot;Acc:Q7G8V2]
AT5G47990	-1.013	0.0299421	THAD1 [Source:UniProtKB/TrEMBL;Acc:A0A178UGC2]
AT3G47130	-1.013	0.0435946	F-box associated ubiquitination effector family protein [Source:UniProtKB/TrEMBL;Acc:Q9SD60]
AT5G06480	-1.012	0.00453228	At5g06480 [Source:UniProtKB/TrEMBL;Acc:Q9FG22]
AT1G75250	-1.012	0.023221	RAD-like 6 [Source:TAIR;Acc:AT1G75250]
AT4G36610	-1.01	0.00216084	At4g36610 [Source:UniProtKB/TrEMBL;Acc:O23220]
AT3G61198	-1.01	0.00513415
AT1G24430	-1.01	0.0302233	F21J9.9 [Source:UniProtKB/TrEMBL;Acc:Q9FYM0]
AT4G37970	-1.007	6.62957e-05	Probable cinnamyl alcohol dehydrogenase 6 [Source:UniProtKB/Swiss-Prot;Acc:O65621]
AT2G37070	-1.007	0.000207278	unknown protein; BEST Arabidopsis thaliana protein match is: unknown protein (TAIR:AT3G53320.1); Has 1323 Blast hits to 775 proteins in 176 species: Archae - 0; Bacteria - 113; Metazoa - 351; Fungi - 175; Plants - 115; Viruses - 13; Other Eukaryotes /.../ (source: NCBI BLink). [Source:TAIR;Acc:AT2G37070]
AT5G06470	-1.007	0.00146542	Emb|CAB81925.1 [Source:UniProtKB/TrEMBL;Acc:Q9FNG2]
AT3G49960	-1.007	0.0178066	Peroxidase 35 [Source:UniProtKB/Swiss-Prot;Acc:Q96510]
AT1G15175	-1.005	5.04797e-05
AT1G75880	-1.004	7.52053e-07	GDSL esterase/lipase EXL1 [Source:UniProtKB/Swiss-Prot;Acc:Q94CH8]
AT3G48720	-1.004	3.18327e-05	DCF [Source:UniProtKB/TrEMBL;Acc:A0A178V753]
AT4G23870	-1	6.45161e-05	Putative uncharacterized protein AT4g23870 [Source:UniProtKB/TrEMBL;Acc:Q9T0A2]
AT5G14110	-1	0.00656587	Putative uncharacterized protein [Source:UniProtKB/TrEMBL;Acc:Q9FMT9]
AT5G06320	1	2.87668e-06	NHL3 [Source:UniProtKB/TrEMBL;Acc:A0A178UB58]
AT4G33920	1.002	1.81483e-06	Probable protein phosphatase 2C 63 [Source:UniProtKB/Swiss-Prot;Acc:O81760]
AT1G03055	1.002	2.58078e-05	"Beta-carotene isomerase D27
AT5G03630	1.003	1.33052e-10	Monodehydroascorbate reductase 2 [Source:UniProtKB/Swiss-Prot;Acc:Q93WJ8]
AT5G43890	1.003	0.00460056	Flavin-containing monooxygenase [Source:UniProtKB/TrEMBL;Acc:A0A178UK83]
AT4G08250	1.003	0.00524506	Scarecrow-like protein 26 [Source:UniProtKB/Swiss-Prot;Acc:Q9SUF5]
AT1G48040	1.004	6.18547e-13	Probable protein phosphatase 2C 13 [Source:UniProtKB/Swiss-Prot;Acc:Q9LNF4]
AT4G17615	1.004	3.76445e-07	calcineurin B-like protein 1 [Source:TAIR;Acc:AT4G17615]
AT2G32930	1.004	4.79713e-07	zinc finger nuclease 2 [Source:TAIR;Acc:AT2G32930]
AT5G63790	1.004	0.000278686	NAC domain containing protein 102 [Source:TAIR;Acc:AT5G63790]
AT1G74290	1.004	0.00131021	Esterase/lipase/thioesterase family protein [Source:UniProtKB/TrEMBL;Acc:Q9C914]
AT1G58170	1.004	0.00815516	Dirigent protein 19 [Source:UniProtKB/Swiss-Prot;Acc:Q9C523]
AT3G26590	1.006	2.25053e-08	Protein DETOXIFICATION 29 [Source:UniProtKB/Swiss-Prot;Acc:Q38956]
AT5G55120	1.006	8.5987e-05	VTC5 [Source:UniProtKB/TrEMBL;Acc:A0A178UIM1]
AT4G15233	1.006	0.00130114	ABC transporter G family member 42 [Source:UniProtKB/Swiss-Prot;Acc:Q7PC82]
AT3G08375	1.006	0.00551959
AT4G02200	1.006	0.00984969	Protein dehydration-INDUCED 19-5 [Source:UniProtKB/TrEMBL;Acc:F4JH94]
AT3G54200	1.007	6.50344e-13	Late embryogenesis abundant (LEA) hydroxyproline-rich glycoprotein family [Source:UniProtKB/TrEMBL;Acc:Q9M386]
AT2G21210	1.007	5.82226e-06	SAUR-like auxin-responsive protein family [Source:TAIR;Acc:AT2G21210]
AT1G42470	1.011	1.47981e-08	Patched family protein [Source:TAIR;Acc:AT1G42470]
AT3G47080	1.012	2.87334e-11	Putative uncharacterized protein At3g47080 [Source:UniProtKB/TrEMBL;Acc:Q9SD65]
AT3G61640	1.012	4.37631e-11	Arabinogalactan peptide 20 [Source:UniProtKB/Swiss-Prot;Acc:Q9M373]
AT1G76980	1.012	2.18382e-05	At1g76980 [Source:UniProtKB/TrEMBL;Acc:O49284]
AT1G53340	1.014	1.14636e-05	Cysteine/Histidine-rich C1 domain family protein [Source:TAIR;Acc:AT1G53340]
AT1G01130	1.014	2.67883e-05	"CONTAINS InterPro DOMAIN/s: CBL-interacting protein kinase (InterPro:IPR020660)
AT2G07739	1.014	0.0134676	Ycf1 protein [Source:TAIR;Acc:AT2G07739]
AT2G18090	1.015	1.81569e-09	"PHD finger
AT4G13340	1.015	0.000109974	Leucine-rich repeat extensin-like protein 3 [Source:UniProtKB/Swiss-Prot;Acc:Q9T0K5]
AT1G16400	1.016	4.23309e-06	Hexahomomethionine N-hydroxylase [Source:UniProtKB/Swiss-Prot;Acc:Q9FUY7]
AT4G37770	1.016	0.00214838	1-aminocyclopropane-1-carboxylate synthase-like protein [Source:UniProtKB/TrEMBL;Acc:Q56Y32]
AT3G62720	1.017	3.23432e-05	XXT1 [Source:UniProtKB/TrEMBL;Acc:A0A178VEJ0]
AT4G33985	1.017	5.57779e-05	Putative uncharacterized protein At4g33990 [Source:UniProtKB/TrEMBL;Acc:Q0WS40]
AT1G30420	1.017	0.000257369	ABC transporter C family member 11 [Source:UniProtKB/Swiss-Prot;Acc:Q9C8H1]
AT1G66725	1.017	0.00433736
AT4G37640	1.019	1.97558e-05	Calcium-transporting ATPase [Source:UniProtKB/TrEMBL;Acc:A0A178V2M5]
AT5G62150	1.019	0.0326708	At5g62150 [Source:UniProtKB/TrEMBL;Acc:Q9FIS3]
AT5G02425	1.019	0.0360056
AT4G22980	1.02	9.76837e-05	Putative uncharacterized protein [Source:UniProtKB/TrEMBL;Acc:O82746]
AT3G02240	1.02	0.00995389	Root meristem growth factor 7 [Source:UniProtKB/Swiss-Prot;Acc:Q6NNL3]
AT5G36220	1.021	6.70882e-06	Cytochrome P450 81D1 [Source:UniProtKB/Swiss-Prot;Acc:Q9FG65]
AT1G76070	1.021	0.000119723	Uncharacterized protein At1g76070 [Source:UniProtKB/Swiss-Prot;Acc:Q9SGS5]
AT3G01820	1.022	1.25435e-12	"Probable adenylate kinase 7
AT1G22220	1.022	0.0209256	AUF2 [Source:UniProtKB/TrEMBL;Acc:A0A178W7K5]
AT4G23260	1.023	2.51203e-13	Cysteine-rich receptor-like protein kinase 18 [Source:UniProtKB/Swiss-Prot;Acc:Q8RX80]
AT2G13800	1.023	7.8106e-08	Somatic embryogenesis receptor kinase 5 [Source:UniProtKB/Swiss-Prot;Acc:Q8LPS5]
AT1G59870	1.023	3.97782e-06	ABC transporter G family member 36 [Source:UniProtKB/Swiss-Prot;Acc:Q9XIE2]
AT5G20400	1.023	3.68422e-05	"Oxidoreductase
AT3G56260	1.023	0.00184538	At3g56260 [Source:UniProtKB/TrEMBL;Acc:Q6NLT4]
AT1G59820	1.024	1.91144e-07	Phospholipid-transporting ATPase [Source:UniProtKB/TrEMBL;Acc:A0A178WFR7]
AT1G30040	1.025	0.00161797	Gibberellin 2-beta-dioxygenase 2 [Source:UniProtKB/Swiss-Prot;Acc:Q9XFR9]
AT2G46940	1.025	0.0159037	unknown protein; BEST Arabidopsis thaliana protein match is: unknown protein (TAIR:AT3G62070.1); Has 143 Blast hits to 141 proteins in 14 species: Archae - 0; Bacteria - 0; Metazoa - 4; Fungi - 0; Plants - 139; Viruses - 0; Other Eukaryotes - 0 (sou /.../CBI BLink). [Source:TAIR;Acc:AT2G46940]
AT4G15100	1.025	0.0332488	Putative serine carboxypeptidase-like 30 [Source:UniProtKB/Swiss-Prot;Acc:O23364]
AT4G32300	1.026	3.53799e-15	G-type lectin S-receptor-like serine/threonine-protein kinase SD2-5 [Source:UniProtKB/Swiss-Prot;Acc:Q8RWZ5]
AT1G09780	1.026	0.000120675	IPGAM1 [Source:UniProtKB/TrEMBL;Acc:A0A178W6V9]
AT3G02850	1.026	0.0111829	SKOR [Source:UniProtKB/TrEMBL;Acc:A0A178VHK5]
AT1G01480	1.026	0.0242027	1-aminocyclopropane-1-carboxylate synthase 2 [Source:UniProtKB/Swiss-Prot;Acc:Q06402]
AT2G47060	1.028	7.23264e-07	Protein kinase superfamily protein [Source:TAIR;Acc:AT2G47060]
AT4G03355	1.028	0.0371791
AT3G44480	1.029	1.43547e-05	Disease resistance protein (TIR-NBS-LRR class) family [Source:UniProtKB/TrEMBL;Acc:A0A1I9LP82]
AT3G22060	1.029	0.000158503	Cysteine-rich repeat secretory protein 38 [Source:UniProtKB/Swiss-Prot;Acc:Q9LRJ9]
AT1G20120	1.029	0.00054855	GDSL esterase/lipase At1g20120 [Source:UniProtKB/Swiss-Prot;Acc:P0DKJ6]
AT5G23730	1.03	6.7026e-09	WD repeat-containing protein RUP2 [Source:UniProtKB/Swiss-Prot;Acc:Q9FFA7]
AT1G74450	1.03	5.69464e-08	At1g74450/F1M20_13 [Source:UniProtKB/TrEMBL;Acc:Q9CA69]
AT5G13110	1.03	2.16377e-06	"Glucose-6-phosphate 1-dehydrogenase 2
AT2G47490	1.031	2.48623e-17	"Nicotinamide adenine dinucleotide transporter 1
AT1G73550	1.032	0.00171915	Bifunctional inhibitor/lipid-transfer protein/seed storage 2S albumin superfamily protein [Source:UniProtKB/TrEMBL;Acc:B3H587]
AT1G76680	1.033	3.85483e-07	12-oxophytodienoate reductase 1 [Source:UniProtKB/TrEMBL;Acc:F4I403]
AT4G29610	1.033	1.87636e-05	Cytidine deaminase 6 [Source:UniProtKB/Swiss-Prot;Acc:Q9SU86]
AT1G72450	1.034	6.72519e-05	TIFY11B [Source:UniProtKB/TrEMBL;Acc:A0A178W2J3]
AT4G08770	1.034	0.0317092	Peroxidase 37 [Source:UniProtKB/Swiss-Prot;Acc:Q9LDN9]
AT3G03480	1.037	0.000791704	(Z)-3-hexen-1-ol acetyltransferase [Source:UniProtKB/Swiss-Prot;Acc:Q9SRQ2]
AT5G16190	1.038	1.71957e-10	cellulose synthase like A11 [Source:TAIR;Acc:AT5G16190]
AT3G03050	1.04	6.49028e-06	RHD7 [Source:UniProtKB/TrEMBL;Acc:A0A178VEH0]
AT1G53430	1.042	8.16923e-09	Probable LRR receptor-like serine/threonine-protein kinase At1g53430 [Source:UniProtKB/Swiss-Prot;Acc:C0LGG8]
AT1G72360	1.042	0.000104876	Ethylene-responsive transcription factor ERF073 [Source:UniProtKB/TrEMBL;Acc:F4IDA7]
AT2G13650	1.043	4.21767e-08	GDP-mannose transporter [Source:UniProtKB/TrEMBL;Acc:A0A1B0VP09]
AT4G36020	1.044	1.31403e-10	Cold shock protein 1 [Source:UniProtKB/Swiss-Prot;Acc:O65639]
AT3G14780	1.045	0.000336171	Callose synthase [Source:UniProtKB/TrEMBL;Acc:Q8GW77]
AT1G51890	1.045	0.0030633	Leucine-rich repeat protein kinase family protein [Source:TAIR;Acc:AT1G51890]
AT3G07090	1.046	9.1709e-23	PPPDE putative thiol peptidase family protein [Source:UniProtKB/TrEMBL;Acc:Q9SFT9]
AT1G57560	1.046	0.0122124	At1g57560 [Source:UniProtKB/TrEMBL;Acc:Q9C695]
AT3G23150	1.046	0.0429937	Ethylene receptor 2 [Source:UniProtKB/Swiss-Prot;Acc:Q0WPQ2]
AT1G74950	1.047	6.72165e-06	TIFY10B [Source:UniProtKB/TrEMBL;Acc:A0A178WA69]
AT3G03030	1.047	1.15125e-05	F-box/LRR-repeat protein At3g03030 [Source:UniProtKB/Swiss-Prot;Acc:Q9M8U4]
AT3G44450	1.047	0.000573613	Protein BIC2 [Source:UniProtKB/Swiss-Prot;Acc:Q9M280]
AT4G27657	1.048	0.0131305	At4g27657 [Source:UniProtKB/TrEMBL;Acc:Q8LF18]
AT5G52860	1.05	2.19365e-07	ABC transporter G family member 8 [Source:UniProtKB/Swiss-Prot;Acc:Q9FLX5]
AT2G38870	1.05	6.39171e-05	PR-6 proteinase inhibitor family protein [Source:UniProtKB/TrEMBL;Acc:Q9ZV18]
AT5G46510	1.051	1.17849e-05	Disease resistance protein-like [Source:UniProtKB/TrEMBL;Acc:Q9FHF4]
AT2G32290	1.051	0.00810971	Beta-amylase 6 [Source:UniProtKB/Swiss-Prot;Acc:Q8L762]
AT5G20050	1.053	1.05815e-13	Probable receptor-like protein kinase At5g20050 [Source:UniProtKB/Swiss-Prot;Acc:Q94C25]
AT1G11960	1.053	2.39861e-06	Hyperosmolality-gated Ca2+ permeable channel 1.3 [Source:UniProtKB/TrEMBL;Acc:A0A097NUP7]
AT3G51870	1.054	1.52293e-08	"Probable envelope ADP
AT1G03220	1.054	3.37622e-06	Aspartyl protease-like protein [Source:UniProtKB/TrEMBL;Acc:Q9ZVS4]
AT1G28190	1.054	0.00437846	F3H9.15 protein [Source:UniProtKB/TrEMBL;Acc:Q9FZ93]
AT3G27970	1.054	0.0182564	At3g27970 [Source:UniProtKB/TrEMBL;Acc:B3LFC1]
AT1G61140	1.055	3.26459e-09	"SNF2
AT1G74790	1.055	2.03506e-06	HIPL1 protein [Source:UniProtKB/Swiss-Prot;Acc:Q9SSG3]
AT1G65500	1.055	0.000759976	F5I14.4 protein [Source:UniProtKB/TrEMBL;Acc:O04468]
AT5G18404	1.055	0.0276826	unknown protein; Has 30201 Blast hits to 17322 proteins in 780 species: Archae - 12; Bacteria - 1396; Metazoa - 17338; Fungi - 3422; Plants - 5037; Viruses - 0; Other Eukaryotes - 2996 (source: NCBI BLink). [Source:TAIR;Acc:AT5G18404]
AT1G71697	1.056	1.84303e-10	Probable choline kinase 1 [Source:UniProtKB/Swiss-Prot;Acc:Q9M9H6]
AT4G35110	1.056	6.95899e-09	Phospholipase-like (PEARLI 4) family protein [Source:UniProtKB/TrEMBL;Acc:A8MQE1]
AT1G67360	1.056	7.26529e-07	REF/SRPP-like protein At1g67360 [Source:UniProtKB/Swiss-Prot;Acc:Q9FYF7]
AT5G15940	1.056	0.0179004	NAD(P)-binding Rossmann-fold superfamily protein [Source:TAIR;Acc:AT5G15940]
AT3G51160	1.057	4.41467e-07	MUR_1 [Source:UniProtKB/TrEMBL;Acc:A0A178V6B0]
AT2G44380	1.057	0.00162822	At2g44380 [Source:UniProtKB/TrEMBL;Acc:O64872]
AT2G17480	1.058	2.32743e-08	MLO-like protein 8 [Source:UniProtKB/Swiss-Prot;Acc:O22757]
AT4G11280	1.058	0.00323108	1-aminocyclopropane-1-carboxylate synthase 6 [Source:UniProtKB/Swiss-Prot;Acc:Q9SAR0]
AT5G09930	1.058	0.0253894	ABC transporter F family member 2 [Source:UniProtKB/Swiss-Prot;Acc:Q9FIB4]
AT4G18880	1.059	0.000513813	HSF A4A [Source:UniProtKB/TrEMBL;Acc:A0A178UUP9]
AT1G07870	1.06	3.17738e-06	Putative serine/threonine-protein kinase RLCKVII [Source:UniProtKB/TrEMBL;Acc:F4HSH9]
AT4G38400	1.06	0.000582172	Expansin-like A2 [Source:UniProtKB/Swiss-Prot;Acc:Q9SVE5]
AT1G49520	1.06	0.00112249	At1g49520 [Source:UniProtKB/TrEMBL;Acc:Q501B9]
AT3G51920	1.061	6.56141e-09	Calmodulin-like protein 9 [Source:UniProtKB/Swiss-Prot;Acc:Q9S744]
AT1G49530	1.061	0.00831294	"Geranylgeranyl pyrophosphate synthase 6
AT5G11210	1.061	0.0111425	Glutamate receptor 2.5 [Source:UniProtKB/Swiss-Prot;Acc:Q9LFN5]
AT5G48380	1.062	1.75641e-06	Probably inactive leucine-rich repeat receptor-like protein kinase At5g48380 [Source:UniProtKB/Swiss-Prot;Acc:Q9ASS4]
AT5G40780	1.062	0.000491591	Lysine histidine transporter 1 [Source:UniProtKB/Swiss-Prot;Acc:Q9FKS8]
AT1G65610	1.064	0.000463759	Endoglucanase 7 [Source:UniProtKB/Swiss-Prot;Acc:O04478]
AT3G26470	1.064	0.000534599	"Powdery mildew resistance protein
AT1G62560	1.065	2.90451e-07	Flavin-containing monooxygenase FMO GS-OX3 [Source:UniProtKB/Swiss-Prot;Acc:Q9SXE1]
AT4G10040	1.066	2.48708e-13	CYTC-2 [Source:UniProtKB/TrEMBL;Acc:A0A178UZN3]
AT2G20610	1.066	2.04032e-11	S-alkyl-thiohydroximate lyase SUR1 [Source:UniProtKB/Swiss-Prot;Acc:Q9SIV0]
AT3G19130	1.067	9.91389e-07	Polyadenylate-binding protein RBP47B [Source:UniProtKB/Swiss-Prot;Acc:Q0WW84]
AT1G65490	1.068	0.000197382	unknown protein; FUNCTIONS IN: molecular_function unknown; INVOLVED IN: biological_process unknown; LOCATED IN: endomembrane system; EXPRESSED IN: 22 plant structures; EXPRESSED DURING: 13 growth stages; BEST Arabidopsis thaliana protein match is: u /.../ protein (TAIR:AT1G65486.1); Has 23 Blast hits to 23 proteins in 2 species: Archae - 0; Bacteria - 0; Metazoa - 0; Fungi - 0; Plants - 23; Virus…
AT1G19670	1.068	0.00095617	Chlorophyllase-1 [Source:UniProtKB/Swiss-Prot;Acc:O22527]
AT2G04495	1.068	0.0488699	At2g04495 [Source:UniProtKB/TrEMBL;Acc:Q6NLT2]
AT1G18290	1.072	0.03589	F15H18.19 [Source:UniProtKB/TrEMBL;Acc:Q9LE02]
AT5G66080	1.073	1.29193e-07	Probable protein phosphatase 2C 79 [Source:UniProtKB/Swiss-Prot;Acc:Q9FKX4]
AT5G48400	1.073	0.000148489	Glutamate receptor 1.2 [Source:UniProtKB/Swiss-Prot;Acc:Q9LV72]
AT2G30870	1.074	7.86767e-11	Glutathione S-transferase F10 [Source:UniProtKB/Swiss-Prot;Acc:P42761]
AT3G54000	1.075	1.716e-05	Putative uncharacterized protein At3g54000 [Source:UniProtKB/TrEMBL;Acc:Q84JE0]
AT3G57020	1.075	2.85588e-05	Protein STRICTOSIDINE SYNTHASE-LIKE 9 [Source:UniProtKB/Swiss-Prot;Acc:Q9M1J6]
AT1G50740	1.075	8.61541e-05	Protein FATTY ACID EXPORT 5 [Source:UniProtKB/Swiss-Prot;Acc:Q9C6T7]
AT3G55970	1.075	0.00119916	JRG21 [Source:UniProtKB/TrEMBL;Acc:A0A178V764]
AT4G25410	1.075	0.013196	Transcription factor bHLH126 [Source:UniProtKB/Swiss-Prot;Acc:Q9STJ6]
AT1G29720	1.076	3.95955e-10	Probable LRR receptor-like serine/threonine-protein kinase At1g29720 [Source:UniProtKB/Swiss-Prot;Acc:Q9ASQ6]
AT5G51920	1.076	1.30469e-06	Catalytic/ pyridoxal phosphate binding protein [Source:UniProtKB/TrEMBL;Acc:Q9FGL6]
AT1G66780	1.076	0.0253947	Protein DETOXIFICATION [Source:UniProtKB/TrEMBL;Acc:A0A178W985]
AT5G42050	1.077	7.8106e-08	DCD (Development and Cell Death) domain protein [Source:UniProtKB/TrEMBL;Acc:Q8RXN8]
AT5G14930	1.078	3.62932e-09	Senescence-associated carboxylesterase 101 [Source:UniProtKB/Swiss-Prot;Acc:Q4F883]
AT5G11410	1.078	6.35129e-05	Protein kinase family protein [Source:UniProtKB/TrEMBL;Acc:Q9LFL6]
AT4G31000	1.08	2.13643e-09	Calmodulin-binding protein 60 F [Source:UniProtKB/Swiss-Prot;Acc:F4JR57]
AT5G65470	1.08	4.27825e-05	O-fucosyltransferase family protein [Source:UniProtKB/TrEMBL;Acc:Q0WUZ5]
AT1G74750	1.081	8.08006e-14	Pentatricopeptide repeat-containing protein At1g74750 [Source:UniProtKB/Swiss-Prot;Acc:Q9SSF9]
AT3G11420	1.081	4.60192e-09	At3g11420 [Source:UniProtKB/TrEMBL;Acc:Q9CAY4]
AT5G56160	1.081	2.17826e-05	Phosphatidylinositol/phosphatidylcholine transfer protein SFH14 [Source:UniProtKB/Swiss-Prot;Acc:F4K6D3]
AT1G21910	1.081	7.12242e-05	DREB26 [Source:UniProtKB/TrEMBL;Acc:A0A178W3Q9]
AT5G67350	1.082	1.34165e-08	At5g67350 [Source:UniProtKB/TrEMBL;Acc:Q9FN16]
AT1G28600	1.082	1.48571e-05	GDSL esterase/lipase At1g28600 [Source:UniProtKB/Swiss-Prot;Acc:Q94F40]
AT5G66630	1.082	3.29714e-05	Protein DA1-related 5 [Source:UniProtKB/Swiss-Prot;Acc:Q84WJ0]
AT4G36500	1.083	0.0370435	Putative uncharacterized protein AT4g36500 [Source:UniProtKB/TrEMBL;Acc:O23231]
AT4G32350	1.084	1.9033e-05	Putative uncharacterized protein At4g32350 [Source:UniProtKB/TrEMBL;Acc:Q8RXT2]
AT5G61010	1.087	1.05231e-06	Exocyst complex component EXO70E2 [Source:UniProtKB/Swiss-Prot;Acc:Q9FNR3]
AT5G59920	1.087	4.77184e-06	ULI3 [Source:UniProtKB/TrEMBL;Acc:Q8W2D2]
AT1G51860	1.088	0.00131309	Probable LRR receptor-like serine/threonine-protein kinase At1g51860 [Source:UniProtKB/Swiss-Prot;Acc:C0LGG4]
AT2G39420	1.089	1.52643e-07	Alpha/beta-Hydrolases superfamily protein [Source:UniProtKB/TrEMBL;Acc:Q8RXN7]
AT1G07890	1.09	2.52291e-19	MEE6 [Source:UniProtKB/TrEMBL;Acc:A0A178W5I1]
AT3G59080	1.09	2.51373e-05	AT3g59080/F17J16_130 [Source:UniProtKB/TrEMBL;Acc:Q9LYS8]
AT4G18195	1.09	0.0465069	Probable purine permease 8 [Source:UniProtKB/Swiss-Prot;Acc:Q0WRB9]
AT1G28760	1.091	4.99958e-05	F1K23.6 [Source:UniProtKB/TrEMBL;Acc:Q9SHQ6]
AT5G66675	1.091	0.000268049	UPF0496 protein At5g66675 [Source:UniProtKB/Swiss-Prot;Acc:Q8GW16]
AT4G39830	1.091	0.000479631	At4g39830 [Source:UniProtKB/TrEMBL;Acc:O65670]
AT3G04710	1.092	6.92576e-17	Ankyrin repeat family protein [Source:UniProtKB/TrEMBL;Acc:F4J4V1]
ATMG01210	1.092	0.0404098	Uncharacterized mitochondrial protein AtMg01210 [Source:UniProtKB/Swiss-Prot;Acc:P92551]
AT5G41100	1.094	0.000290141	At5g41100 [Source:UniProtKB/TrEMBL;Acc:A4FVS2]
AT1G07720	1.096	7.87735e-06	3-ketoacyl-CoA synthase 3 [Source:TAIR;Acc:AT1G07720]
AT3G05325	1.098	0.0479849
AT4G24350	1.1	8.96292e-10	Phosphorylase family protein [Source:UniProtKB/TrEMBL;Acc:Q94K59]
AT3G57130	1.101	0.00338344	Regulatory protein NPR6 [Source:UniProtKB/Swiss-Prot;Acc:Q9M1I7]
AT2G24330	1.102	4.65312e-13	Putative uncharacterized protein At2g24330 [Source:UniProtKB/TrEMBL;Acc:Q541V7]
AT5G52720	1.102	0.0135314	Copper transport protein family [Source:TAIR;Acc:AT5G52720]
AT1G54010	1.103	5.20087e-09	Inactive GDSL esterase/lipase-like protein 23 [Source:UniProtKB/Swiss-Prot;Acc:Q8W4H8]
AT2G38760	1.103	0.00049624	Annexin [Source:UniProtKB/TrEMBL;Acc:A0A178W040]
AT4G22780	1.104	1.22525e-05	ACT domain-containing protein ACR7 [Source:UniProtKB/Swiss-Prot;Acc:Q8LJW1]
AT4G34710	1.105	2.24197e-08	Arginine decarboxylase 2 [Source:UniProtKB/Swiss-Prot;Acc:O23141]
AT3G16330	1.106	5.50976e-05	At3g16330 [Source:UniProtKB/TrEMBL;Acc:O04324]
AT2G29720	1.106	0.000500003	CTF2B like oxidoreductase [Source:UniProtKB/TrEMBL;Acc:O82384]
AT5G13490	1.107	4.07828e-07	AAC2 [Source:UniProtKB/TrEMBL;Acc:A0A178UF67]
AT1G27910	1.109	2.20038e-06	U-box domain-containing protein 45 [Source:UniProtKB/Swiss-Prot;Acc:Q9C7G1]
AT4G23210	1.109	0.000142452	Cysteine-rich receptor-like protein kinase 13 [Source:UniProtKB/Swiss-Prot;Acc:Q0PW40]
AT1G07350	1.112	1.47288e-25	Serine/arginine-rich splicing factor SR45a [Source:UniProtKB/Swiss-Prot;Acc:Q84TH4]
AT1G66080	1.113	8.99358e-05	At1g66080 [Source:UniProtKB/TrEMBL;Acc:Q9C8D7]
AT5G60890	1.113	0.000160738	Transcription factor MYB34 [Source:UniProtKB/Swiss-Prot;Acc:O64399]
AT1G52200	1.115	0.00123613	Protein PLANT CADMIUM RESISTANCE 8 [Source:UniProtKB/Swiss-Prot;Acc:Q9M815]
AT3G45650	1.116	3.79531e-06	Nitrate excretion transporter1 [Source:UniProtKB/TrEMBL;Acc:A0A1I9LSG9]
AT5G26220	1.116	2.32604e-05	Gamma-glutamylcyclotransferase 2-1 [Source:UniProtKB/Swiss-Prot;Acc:Q8GY54]
AT4G27970	1.116	0.00277108	S-type anion channel SLAH2 [Source:UniProtKB/Swiss-Prot;Acc:Q9ASQ7]
AT4G35060	1.117	1.92429e-05	HIPP25 [Source:UniProtKB/TrEMBL;Acc:A0A178V323]
AT5G65280	1.117	4.91394e-05	LanC-like protein GCL1 [Source:UniProtKB/Swiss-Prot;Acc:Q9FJN7]
AT5G64510	1.117	0.00025283	Putative uncharacterized protein At5g64510 [Source:UniProtKB/TrEMBL;Acc:Q84JN2]
AT1G01680	1.117	0.0120132	U-box domain-containing protein 54 [Source:UniProtKB/Swiss-Prot;Acc:Q9LQ92]
AT3G44350	1.117	0.0148496	NAC domain containing protein 61 [Source:UniProtKB/TrEMBL;Acc:B3H506]
AT4G14640	1.117	0.0307186	Calmodulin-like protein 8 [Source:UniProtKB/Swiss-Prot;Acc:O23320]
AT2G44490	1.118	6.91312e-06	"Beta-glucosidase 26
AT3G63060	1.118	0.0208478	EID1-like F-box protein 3 [Source:UniProtKB/Swiss-Prot;Acc:Q93ZT5]
AT1G31540	1.119	3.11259e-06	TIR-NBS-LRR class disease resistance protein [Source:UniProtKB/TrEMBL;Acc:F4I9F1]
AT1G56660	1.119	0.000143493	F25P12.91 protein [Source:UniProtKB/TrEMBL;Acc:Q9FXB5]
AT1G10585	1.12	0.00613802	Transcription factor bHLH167 [Source:UniProtKB/Swiss-Prot;Acc:F4I4E1]
AT5G24155	1.121	0.0017078	At5g24155 [Source:UniProtKB/TrEMBL;Acc:Q6ID26]
AT2G21510	1.121	0.00245646	DNAJ heat shock N-terminal domain-containing protein [Source:TAIR;Acc:AT2G21510]
AT4G09570	1.122	6.99449e-09	Calcium-dependent protein kinase 4 [Source:UniProtKB/Swiss-Prot;Acc:Q38869]
AT5G17780	1.122	0.00043673	alpha/beta-Hydrolases superfamily protein [Source:TAIR;Acc:AT5G17780]
AT5G59510	1.122	0.0173521	At5g59510 [Source:UniProtKB/TrEMBL;Acc:Q8LE84]
AT2G42010	1.123	2.30557e-07	phospholipase D beta 1 [Source:TAIR;Acc:AT2G42010]
AT1G61260	1.124	1.89306e-11	Protein of unknown function (DUF761) [Source:TAIR;Acc:AT1G61260]
AT1G42560	1.124	0.02074	MLO-like protein 9 [Source:UniProtKB/Swiss-Prot;Acc:Q94KB4]
AT2G19710	1.125	6.0395e-10	Vps4 regulator of MVB pathway [Source:UniProtKB/TrEMBL;Acc:F4ITF9]
AT2G25000	1.126	8.67165e-06	Probable WRKY transcription factor 60 [Source:UniProtKB/Swiss-Prot;Acc:Q9SK33]
AT1G05100	1.126	0.00146442	Mitogen-activated protein kinase kinase kinase 18 [Source:UniProtKB/Swiss-Prot;Acc:Q9ZVP5]
AT2G42760	1.127	3.43461e-05	At2g42760 [Source:UniProtKB/TrEMBL;Acc:Q9SJI0]
AT4G15280	1.127	0.0138433	UDP-glucosyl transferase 71B5 [Source:TAIR;Acc:AT4G15280]
AT3G44400	1.128	5.85659e-05	Disease resistance protein (TIR-NBS-LRR class) family [Source:UniProtKB/TrEMBL;Acc:Q9M285]
AT2G38360	1.129	9.27618e-08	PRA1 family protein B4 [Source:UniProtKB/Swiss-Prot;Acc:O80915]
AT1G01260	1.13	1.74269e-08	Transcription factor bHLH13 [Source:UniProtKB/Swiss-Prot;Acc:Q9LNJ5]
AT1G22882	1.13	1.56576e-07	Galactose-binding protein [Source:UniProtKB/TrEMBL;Acc:F4I316]
AT3G16050	1.13	4.5473e-07	Pyridoxal 5'-phosphate synthase-like subunit PDX1.2 [Source:UniProtKB/Swiss-Prot;Acc:Q9ZNR6]
AT1G53990	1.13	0.0235475	GDSL esterase/lipase 3 [Source:UniProtKB/Swiss-Prot;Acc:Q9SYF5]
AT4G36640	1.131	2.20059e-10	At4g36640 [Source:UniProtKB/TrEMBL;Acc:O23217]
AT4G30340	1.131	3.0626e-06	Diacylglycerol kinase 7 [Source:UniProtKB/Swiss-Prot;Acc:F4JQ95]
AT2G47550	1.131	0.0107243	Probable pectinesterase/pectinesterase inhibitor 20 [Source:UniProtKB/Swiss-Prot;Acc:O22256]
AT3G28170	1.132	0.00711824	unknown protein; Has 2 Blast hits to 1 proteins in 1 species: Archae - 0; Bacteria - 0; Metazoa - 0; Fungi - 0; Plants - 2; Viruses - 0; Other Eukaryotes - 0 (source: NCBI BLink). [Source:TAIR;Acc:AT3G28170]
AT3G00800	1.132	0.0217606
AT4G11890	1.133	0.0361551	Protein kinase family protein [Source:UniProtKB/TrEMBL;Acc:F4JPT7]
AT4G10390	1.134	0.00145211	Probable receptor-like protein kinase At4g10390 [Source:UniProtKB/Swiss-Prot;Acc:Q9SV83]
AT2G46830	1.135	5.53176e-06	Protein CCA1 [Source:UniProtKB/Swiss-Prot;Acc:P92973]
AT3G57550	1.136	4.68927e-13	Guanylate kinase [Source:UniProtKB/TrEMBL;Acc:F4J3E9]
AT4G23570	1.136	8.39963e-11	phosphatase-related [Source:TAIR;Acc:AT4G23570]
AT3G20600	1.136	6.57325e-10	Protein NDR1 [Source:UniProtKB/Swiss-Prot;Acc:O48915]
AT4G32790	1.136	2.54469e-08	Exostosin family protein [Source:UniProtKB/TrEMBL;Acc:O65522]
AT5G44350	1.136	0.0103463	Ethylene-regulated nuclear protein ERT2-like protein [Source:UniProtKB/TrEMBL;Acc:Q9FKV3]
AT1G51090	1.137	0.00215852	"Proline-rich protein
AT4G05020	1.138	1.09395e-05	NAD(P)H dehydrogenase B2 [Source:UniProtKB/TrEMBL;Acc:F4JGL5]
AT1G14330	1.139	1.57587e-11	At1g14330/F14L17_7 [Source:UniProtKB/TrEMBL;Acc:Q9M9S9]
AT5G06740	1.139	0.000884307	Concanavalin A-like lectin protein kinase family protein [Source:TAIR;Acc:AT5G06740]
AT4G38710	1.14	1.4207e-16	glycine-rich protein [Source:TAIR;Acc:AT4G38710]
AT2G29450	1.14	0.000699973	GSTU5 [Source:UniProtKB/TrEMBL;Acc:A0A178VPP0]
AT4G29440	1.141	1.9351e-12	Regulator of Vps4 activity protein [Source:UniProtKB/TrEMBL;Acc:F4JNM2]
AT1G68320	1.142	0.0124598	Transcription factor MYB62 [Source:UniProtKB/Swiss-Prot;Acc:Q9C9G7]
AT1G25390	1.143	3.4985e-09	LEAF RUST 10 DISEASE-RESISTANCE LOCUS RECEPTOR-LIKE PROTEIN KINASE-like 1.1 [Source:UniProtKB/Swiss-Prot;Acc:Q9C6K9]
AT2G41010	1.143	1.23032e-08	Calmodulin-binding protein 25 [Source:UniProtKB/Swiss-Prot;Acc:O80683]
AT2G32240	1.143	1.70783e-07	FUNCTIONS IN: molecular_function unknown; INVOLVED IN: response to cadmium ion; LOCATED IN: plasma membrane; EXPRESSED IN: 25 plant structures; EXPRESSED DURING: 13 growth stages; CONTAINS InterPro DOMAIN/s: Prefoldin (InterPro:IPR009053); BEST Arab /.../s thaliana protein match is: unknown protein (TAIR:AT1G05320.3); Has 470429 Blast hits to 168274 proteins in 4282 species: Archae - 6896; Bacter…
AT4G08505	1.143	0.00295281
AT2G47730	1.144	1.0709e-13	"Glutathione S-transferase F8
AT1G76970	1.145	8.82292e-06	TOM1-like protein 4 [Source:UniProtKB/Swiss-Prot;Acc:Q6NQK0]
AT4G21903	1.145	0.000732422	Protein DETOXIFICATION [Source:UniProtKB/TrEMBL;Acc:F4JKB8]
AT1G65860	1.146	8.81393e-06	Flavin-containing monooxygenase FMO GS-OX1 [Source:UniProtKB/Swiss-Prot;Acc:Q9SS04]
AT2G47180	1.146	2.06955e-05	Galactinol synthase 1 [Source:UniProtKB/Swiss-Prot;Acc:O22893]
AT4G20170	1.147	2.81158e-07	"Galactan beta-1
AT4G07960	1.148	7.46906e-08	CSLC12 [Source:UniProtKB/TrEMBL;Acc:A0A178UW53]
AT1G76955	1.148	0.000354694	At1g76955 [Source:UniProtKB/TrEMBL;Acc:Q0V819]
AT5G49200	1.148	0.0395594	Zinc finger CCCH domain-containing protein 62 [Source:UniProtKB/Swiss-Prot;Acc:Q9FE91]
AT3G45970	1.149	8.3763e-05	Expansin-like A1 [Source:UniProtKB/Swiss-Prot;Acc:Q9LZT4]
AT4G28085	1.149	0.000116352	Putative uncharacterized protein At4g28085 [Source:UniProtKB/TrEMBL;Acc:Q94AQ4]
AT5G63900	1.149	0.0496205	Acyl-CoA N-acyltransferase with RING/FYVE/PHD-type zinc finger domain [Source:UniProtKB/TrEMBL;Acc:Q9FMZ9]
AT1G18300	1.15	3.15709e-08	Nudix hydrolase 4 [Source:UniProtKB/Swiss-Prot;Acc:Q9LE73]
AT2G46650	1.15	1.28426e-07	Cytochrome B5 isoform C [Source:UniProtKB/Swiss-Prot;Acc:Q9ZNV4]
AT2G00820	1.151	0.0408038
AT5G57510	1.152	0.0430344	Putative uncharacterized protein [Source:UniProtKB/TrEMBL;Acc:Q9FKM0]
AT2G33100	1.153	0.0321519	Cellulose synthase-like protein D1 [Source:UniProtKB/Swiss-Prot;Acc:O49323]
AT3G13277	1.154	1.89248e-15
AT1G09070	1.154	4.51605e-12	Protein SRC2 homolog [Source:UniProtKB/Swiss-Prot;Acc:O04023]
AT3G18485	1.154	0.000194522	IAA-leucine resistant 2 [Source:UniProtKB/Swiss-Prot;Acc:F4J8R4]
AT4G37450	1.154	0.000205375	arabinogalactan protein 18 [Source:TAIR;Acc:AT4G37450]
AT4G33560	1.154	0.033895	At4g33560 [Source:UniProtKB/TrEMBL;Acc:O81873]
AT5G16910	1.155	6.37491e-06	CSLD2 [Source:UniProtKB/TrEMBL;Acc:A0A178UAL6]
AT2G38750	1.156	0.00143381	Annexin D4 [Source:UniProtKB/Swiss-Prot;Acc:Q9ZVJ6]
AT5G65630	1.159	2.7655e-17	Transcription factor GTE7 [Source:UniProtKB/Swiss-Prot;Acc:Q7Y214]
AT1G05747	1.159	0.0459661
AT3G54510	1.161	0.000209466	Hyperosmolality-gated Ca2+ permeable channel 2.5 [Source:UniProtKB/TrEMBL;Acc:A0A097NUQ7]
AT5G20230	1.163	2.11128e-07	SAG14 [Source:UniProtKB/TrEMBL;Acc:A0A178UM84]
AT5G57480	1.163	3.10691e-05	AAA-ATPase At5g57480 [Source:UniProtKB/Swiss-Prot;Acc:Q9FKM3]
AT4G31405	1.165	5.54519e-07
AT5G12940	1.165	0.000220976	Leucine-rich repeat-containing protein [Source:UniProtKB/TrEMBL;Acc:Q9LXU5]
AT3G29360	1.166	1.86937e-10	UDP-glucose 6-dehydrogenase 2 [Source:UniProtKB/Swiss-Prot;Acc:Q9LIA8]
AT3G24460	1.166	4.36098e-05	AT3g24470/MXP5_4 [Source:UniProtKB/TrEMBL;Acc:Q8VZI4]
AT4G22690	1.166	0.000144141	"Cytochrome P450
AT3G19030	1.166	0.00134979	AT3g19030/K13E13_15 [Source:UniProtKB/TrEMBL;Acc:Q9LJ63]
AT4G23550	1.168	2.56381e-06	WRKY29 [Source:UniProtKB/TrEMBL;Acc:A0A178V2E9]
AT2G31880	1.168	4.36862e-05	Leucine-rich repeat receptor-like serine/threonine/tyrosine-protein kinase SOBIR1 [Source:UniProtKB/Swiss-Prot;Acc:Q9SKB2]
AT3G62260	1.17	8.85897e-07	Probable protein phosphatase 2C 49 [Source:UniProtKB/Swiss-Prot;Acc:Q3EAF9]
AT1G68238	1.171	7.02757e-05	Putative uncharacterized protein [Source:UniProtKB/TrEMBL;Acc:Q1G3X3]
AT5G67300	1.171	0.000266564	MYBR1 [Source:UniProtKB/TrEMBL;Acc:A0A178UQ74]
AT5G54860	1.172	5.07206e-06	Probable folate-biopterin transporter 4 [Source:UniProtKB/Swiss-Prot;Acc:Q8RWQ5]
AT2G46430	1.173	0.0010008	Probable cyclic nucleotide-gated ion channel 3 [Source:UniProtKB/Swiss-Prot;Acc:Q9SKD7]
AT1G30620	1.174	1.59672e-09	UDP-arabinose 4-epimerase 1 [Source:UniProtKB/Swiss-Prot;Acc:Q9SA77]
AT2G16060	1.174	0.0378382	Non-symbiotic hemoglobin 1 [Source:UniProtKB/Swiss-Prot;Acc:O24520]
AT1G66760	1.175	1.24488e-07	Protein DETOXIFICATION 9 [Source:UniProtKB/Swiss-Prot;Acc:Q9C9M8]
AT3G59740	1.175	0.0426616	L-type lectin-domain containing receptor kinase V.7 [Source:UniProtKB/Swiss-Prot;Acc:Q9ZR79]
AT5G63770	1.177	1.93396e-23	Diacylglycerol kinase 2 [Source:UniProtKB/Swiss-Prot;Acc:Q9FFN7]
AT5G19100	1.178	0.000204008	Eukaryotic aspartyl protease family protein [Source:UniProtKB/TrEMBL;Acc:Q3E9C8]
AT2G30900	1.178	0.00448603	Protein trichome birefringence-like 43 [Source:UniProtKB/Swiss-Prot;Acc:Q6DR10]
AT2G25440	1.178	0.0149414	Putative disease resistance protein [Source:UniProtKB/TrEMBL;Acc:Q9SKK5]
AT3G44735	1.179	3.88469e-22	Putative phytosulfokines 6 [Source:UniProtKB/Swiss-Prot;Acc:Q8LA14]
AT5G11740	1.183	8.54631e-13	ATAGP15 [Source:UniProtKB/TrEMBL;Acc:C0SVP3]
AT3G50480	1.183	0.000322383	RPW8-like protein 4 [Source:UniProtKB/Swiss-Prot;Acc:Q9SCS6]
AT4G39890	1.184	0.000192969	RABH1c [Source:UniProtKB/TrEMBL;Acc:A0A178V1R4]
AT5G54470	1.184	0.00365723	BBX29 [Source:UniProtKB/TrEMBL;Acc:A0A178UJV0]
AT4G30060	1.185	2.59912e-09	"Core-2/I-branching beta-1
AT1G59910	1.186	3.72755e-07	Formin-like protein 7 [Source:UniProtKB/Swiss-Prot;Acc:Q9XIE0]
AT1G67520	1.186	0.00011999	lectin protein kinase family protein [Source:TAIR;Acc:AT1G67520]
AT2G23300	1.186	0.000413763	Leucine-rich repeat protein kinase family protein [Source:UniProtKB/TrEMBL;Acc:O22178]
AT3G00850	1.186	0.0409919
AT3G53830	1.188	6.2833e-08	Regulator of chromosome condensation (RCC1) family protein [Source:UniProtKB/TrEMBL;Acc:A0A1I9LSN7]
AT3G14620	1.188	7.14318e-06	AT3g14620/MIE1_12 [Source:UniProtKB/TrEMBL;Acc:Q9LUD2]
AT3G13950	1.188	0.00240109	AT3G13950 protein [Source:UniProtKB/TrEMBL;Acc:B9DG91]
AT3G63110	1.19	2.09426e-07	IPT3 [Source:UniProtKB/TrEMBL;Acc:A0A178V8J2]
AT1G17830	1.19	2.04176e-06	At1g17830 [Source:UniProtKB/TrEMBL;Acc:Q9LMU5]
AT4G39640	1.192	5.52584e-10	Gamma-glutamyltranspeptidase 1 [Source:UniProtKB/Swiss-Prot;Acc:Q8VYW6]
AT1G15430	1.193	2.96834e-15	Putative uncharacterized protein At1g15430 [Source:UniProtKB/TrEMBL;Acc:Q9C5E6]
AT5G24150	1.197	9.49619e-05	Squalene epoxidase 5 [Source:UniProtKB/Swiss-Prot;Acc:O65404]
AT1G19450	1.198	3.17481e-09	Sugar transporter ERD6-like 4 [Source:UniProtKB/Swiss-Prot;Acc:Q93YP9]
AT1G18570	1.198	0.0345122	Transcription factor MYB51 [Source:UniProtKB/Swiss-Prot;Acc:O49782]
AT3G23630	1.198	0.0396647	"Adenylate isopentenyltransferase 7
AT4G36648	1.199	5.63223e-17
AT3G04640	1.199	1.92605e-05	At3g04640 [Source:UniProtKB/TrEMBL;Acc:Q9SR10]
AT3G13080	1.201	2.0444e-05	MRP3 [Source:UniProtKB/TrEMBL;Acc:A0A178VHA7]
AT2G25680	1.202	0.000116746	Molybdate transporter 1 [Source:UniProtKB/Swiss-Prot;Acc:Q9SL95]
AT1G19320	1.203	1.56624e-05	At1g19320 [Source:UniProtKB/TrEMBL;Acc:Q9LN66]
AT1G18390	1.203	1.8271e-05	Protein kinase superfamily protein [Source:TAIR;Acc:AT1G18390]
AT5G47920	1.204	0.00764355	Emb|CAB67623.1 [Source:UniProtKB/TrEMBL;Acc:Q9FII9]
AT3G44320	1.206	1.6742e-06	Nitrilase 3 [Source:UniProtKB/Swiss-Prot;Acc:P46010]
AT2G29370	1.206	0.00199093	Tropinone reductase homolog At2g29370 [Source:UniProtKB/Swiss-Prot;Acc:Q9ZW20]
AT4G34131	1.207	1.9877e-07	UDP-glycosyltransferase 73B3 [Source:UniProtKB/Swiss-Prot;Acc:Q8W491]
AT5G16360	1.207	9.48889e-05	Gb|AAF32477.1 [Source:UniProtKB/TrEMBL;Acc:Q9FFE7]
AT3G21890	1.208	0.0286458	BBX31 [Source:UniProtKB/TrEMBL;Acc:A0A178VEW7]
AT2G37540	1.209	5.91266e-08	Putative oxidoreductase [Source:UniProtKB/TrEMBL;Acc:O80924]
AT3G50030	1.209	0.0376601	ARM-repeat/Tetratricopeptide repeat (TPR)-like protein [Source:UniProtKB/TrEMBL;Acc:Q9SN15]
AT4G21700	1.21	1.00215e-08	Putative uncharacterized protein AT4g21700 [Source:UniProtKB/TrEMBL;Acc:Q9SVS7]
AT5G01050	1.21	0.00520609	Laccase [Source:UniProtKB/TrEMBL;Acc:A0A178U9W8]
AT1G70110	1.211	0.0376384	Putative L-type lectin-domain containing receptor kinase V.1 [Source:UniProtKB/Swiss-Prot;Acc:O04534]
AT3G05390	1.212	0.0026407	F22F7.17 protein [Source:UniProtKB/TrEMBL;Acc:Q9MA52]
AT1G43910	1.213	7.6449e-05	AAA-ATPase At1g43910 [Source:UniProtKB/Swiss-Prot;Acc:Q9LP11]
AT3G22640	1.213	0.00789479	Vicilin-like seed storage protein At3g22640 [Source:UniProtKB/Swiss-Prot;Acc:Q9LUJ7]
AT2G22930	1.213	0.0102556	UDP-glycosyltransferase 79B8 [Source:UniProtKB/Swiss-Prot;Acc:O81010]
AT2G44810	1.213	0.0290355	"Phospholipase A(1) DAD1
AT1G17750	1.214	0.000111872	Leucine-rich repeat receptor-like protein kinase PEPR2 [Source:UniProtKB/Swiss-Prot;Acc:Q9FZ59]
AT3G26500	1.214	0.000156053	Plant intracellular Ras-group-related LRR protein 2 [Source:UniProtKB/Swiss-Prot;Acc:Q9LRV8]
AT1G51790	1.215	0.0232411	Leucine-rich repeat protein kinase family protein [Source:TAIR;Acc:AT1G51790]
AT5G41670	1.216	1.06634e-06	"6-phosphogluconate dehydrogenase
AT5G46910	1.216	5.22399e-06	Transcription factor jumonji (Jmj) family protein / zinc finger (C5HC2 type) family protein [Source:UniProtKB/TrEMBL;Acc:F4KIX0]
AT3G15830	1.216	0.0203967	Phosphatidylcholine:diacylglycerol cholinephosphotransferase 2 [Source:UniProtKB/Swiss-Prot;Acc:Q9LVZ6]
AT1G01340	1.217	0.000757483	Probable cyclic nucleotide-gated ion channel 10 [Source:UniProtKB/Swiss-Prot;Acc:Q9LNJ0]
AT3G61220	1.218	7.69916e-08	NAD(P)-binding Rossmann-fold superfamily protein [Source:UniProtKB/TrEMBL;Acc:A0A1I9LNT2]
AT1G74310	1.218	3.75361e-07	Chaperone protein ClpB1 [Source:UniProtKB/Swiss-Prot;Acc:P42730]
AT5G64750	1.222	0.0111683	Ethylene-responsive transcription factor ABR1 [Source:UniProtKB/Swiss-Prot;Acc:Q9FGF8]
AT1G55390	1.223	0.0023106	Cysteine/histidine-rich C1 domain-containing protein [Source:UniProtKB/TrEMBL;Acc:Q9C6G8]
AT2G27500	1.224	1.66661e-14	"Glucan endo-1
AT1G65840	1.225	7.48541e-10	Probable polyamine oxidase 4 [Source:UniProtKB/Swiss-Prot;Acc:Q8H191]
AT4G16820	1.225	0.0210664	"Phospholipase A1-Ibeta2
AT5G00685	1.226	0.0333709
AT1G08930	1.227	5.66571e-12	ERD6 [Source:UniProtKB/TrEMBL;Acc:A0A178W9Q9]
AT3G59220	1.229	5.86439e-05	Pirin-1 [Source:UniProtKB/Swiss-Prot;Acc:Q9LX49]
AT2G41260	1.229	0.00061563	M17 [Source:UniProtKB/TrEMBL;Acc:A0A178VR90]
AT1G17620	1.23	8.47049e-07	At1g17620/F11A6_23 [Source:UniProtKB/TrEMBL;Acc:Q9LNP3]
AT4G23070	1.23	0.0051276	Rhomboid-like protein [Source:UniProtKB/TrEMBL;Acc:A0A178UXE9]
AT1G76640	1.23	0.0338787	Calcium-binding protein CML39 [Source:UniProtKB/Swiss-Prot;Acc:Q9SRE7]
AT3G23730	1.231	2.04823e-06	Probable xyloglucan endotransglucosylase/hydrolase protein 16 [Source:UniProtKB/Swiss-Prot;Acc:Q8LG58]
AT3G46690	1.231	2.19164e-05	Glycosyltransferase [Source:UniProtKB/TrEMBL;Acc:W8Q337]
AT4G22710	1.231	0.00746477	Cytochrome P450 - like protein [Source:UniProtKB/TrEMBL;Acc:O49652]
AT5G38310	1.231	0.0267143	Putative uncharacterized protein [Source:UniProtKB/TrEMBL;Acc:Q9FKN2]
AT1G35350	1.232	4.65318e-10	Phosphate transporter PHO1 homolog 8 [Source:UniProtKB/Swiss-Prot;Acc:Q6R8G2]
AT1G74650	1.232	0.00370415	At1g74650 [Source:UniProtKB/TrEMBL;Acc:Q9CA52]
AT1G50180	1.233	2.66854e-05	Putative disease resistance protein At1g50180 [Source:UniProtKB/Swiss-Prot;Acc:Q9SX38]
AT2G23810	1.233	7.07422e-05	TET8 [Source:UniProtKB/TrEMBL;Acc:A0A178VYI5]
AT1G47370	1.233	0.00232553	Toll-Interleukin-Resistance domain-containing protein [Source:UniProtKB/TrEMBL;Acc:F4HT77]
AT1G02930	1.233	0.0062203	Glutathione S-transferase F6 [Source:UniProtKB/Swiss-Prot;Acc:P42760]
AT1G02440	1.234	0.015302	ADP-ribosylation factor D1A [Source:UniProtKB/TrEMBL;Acc:F4HXI5]
AT1G68340	1.235	6.50081e-09	Protein of unknown function (DUF1639) [Source:TAIR;Acc:AT1G68340]
AT3G17390	1.235	2.6601e-08	S-adenosylmethionine synthase [Source:UniProtKB/TrEMBL;Acc:A0A178VIP8]
AT1G07850	1.236	0.0317351	Glycosyltransferase [Source:UniProtKB/TrEMBL;Acc:F4HSH8]
AT1G13340	1.237	0.00152327	Putative uncharacterized protein At1g13340 [Source:UniProtKB/TrEMBL;Acc:Q9FX63]
AT2G37710	1.238	1.1556e-06	L-type lectin-domain containing receptor kinase IV.1 [Source:UniProtKB/Swiss-Prot;Acc:O80939]
AT1G61380	1.24	3.56714e-06	G-type lectin S-receptor-like serine/threonine-protein kinase SD1-29 [Source:UniProtKB/Swiss-Prot;Acc:O64782]
AT1G51760	1.241	4.3532e-11	JR3 [Source:UniProtKB/TrEMBL;Acc:A0A178W8I8]
AT1G68765	1.241	0.0323528	IDA [Source:UniProtKB/TrEMBL;Acc:A0A178WMB5]
AT5G24590	1.242	9.90987e-12	NAC domain-containing protein 91 [Source:UniProtKB/Swiss-Prot;Acc:Q9LKG8]
AT1G20350	1.242	6.43259e-08	Mitochondrial import inner membrane translocase subunit TIM17-1 [Source:UniProtKB/Swiss-Prot;Acc:Q9LN27]
AT5G15130	1.242	8.35299e-06	Probable WRKY transcription factor 72 [Source:UniProtKB/Swiss-Prot;Acc:Q9LXG8]
AT4G31370	1.242	0.00974585	Fasciclin-like arabinogalactan protein 5 [Source:UniProtKB/Swiss-Prot;Acc:O49586]
AT3G49530	1.243	6.97171e-06	NAC domain-containing protein 62 [Source:UniProtKB/Swiss-Prot;Acc:Q9SCK6]
AT2G29120	1.244	7.70827e-07	Glutamate receptor 2.7 [Source:UniProtKB/Swiss-Prot;Acc:Q8LGN0]
AT1G53540	1.244	0.000474242	17.6 kDa class I heat shock protein 3 [Source:UniProtKB/Swiss-Prot;Acc:P13853]
AT1G22650	1.245	1.62056e-07	Probable alkaline/neutral invertase D [Source:UniProtKB/Swiss-Prot;Acc:F4I2X9]
AT5G64120	1.246	5.4887e-09	Peroxidase [Source:UniProtKB/TrEMBL;Acc:A0A178UAR8]
AT5G58770	1.246	5.68243e-08	Dehydrodolichyl diphosphate synthase 2 [Source:UniProtKB/Swiss-Prot;Acc:Q56Y11]
AT3G22160	1.246	4.98501e-06	VQ motif-containing protein 22 [Source:UniProtKB/Swiss-Prot;Acc:Q9LIE6]
AT3G03280	1.246	0.0265833	At3g03280 [Source:UniProtKB/TrEMBL;Acc:Q9M9P6]
AT4G12490	1.247	0.00212681	pEARLI1-like lipid transfer protein 2 [Source:UniProtKB/Swiss-Prot;Acc:Q9SU34]
AT2G02860	1.248	1.03527e-36	Sucrose transport protein SUC3 [Source:UniProtKB/Swiss-Prot;Acc:O80605]
AT5G62070	1.25	1.78036e-14	AT5g62070/mtg10_90 [Source:UniProtKB/TrEMBL;Acc:Q9FIT1]
AT3G21230	1.25	4.45384e-09	4-coumarate--CoA ligase 4 [Source:UniProtKB/Swiss-Prot;Acc:Q9LU36]
AT4G21830	1.25	1.14214e-05	Peptide methionine sulfoxide reductase B7 [Source:UniProtKB/Swiss-Prot;Acc:Q8VY86]
AT5G39020	1.251	0.000175182	Probable receptor-like protein kinase At5g39020 [Source:UniProtKB/Swiss-Prot;Acc:Q9FID6]
AT1G44130	1.251	0.000510817	Aspartyl protease family protein [Source:UniProtKB/TrEMBL;Acc:Q9C6Y5]
AT4G30530	1.253	9.68903e-10	GGP1 [Source:UniProtKB/TrEMBL;Acc:A0A178V143]
AT4G31870	1.253	2.47547e-08	"Putative glutathione peroxidase 7
AT5G25910	1.254	2.03476e-08	Receptor like protein 52 [Source:UniProtKB/TrEMBL;Acc:Q7FZR1]
AT1G26380	1.256	0.00231501	Berberine bridge enzyme-like 3 [Source:UniProtKB/Swiss-Prot;Acc:Q9FZC4]
AT2G47950	1.256	0.0297242	"unknown protein; FUNCTIONS IN: molecular_function unknown; INVOLVED IN: biological_process unknown; LOCATED IN: endomembrane system; EXPRESSED IN: root
AT1G78760	1.257	0.0283408	Putative F-box/FBD/LRR-repeat protein At1g78760 [Source:UniProtKB/Swiss-Prot;Acc:Q9ZV94]
AT3G02880	1.258	3.03136e-19	Probable inactive receptor kinase At3g02880 [Source:UniProtKB/Swiss-Prot;Acc:Q9M8T0]
AT5G20480	1.26	1.74748e-10	LRR receptor-like serine/threonine-protein kinase EFR [Source:UniProtKB/Swiss-Prot;Acc:C0LGT6]
AT5G09470	1.26	0.000214082	DIC3 [Source:UniProtKB/TrEMBL;Acc:A0A178UKG1]
AT5G10750	1.261	4.18401e-15	At5g10750 [Source:UniProtKB/TrEMBL;Acc:Q9LEW4]
AT5G44575	1.261	2.77679e-05	At5g44575 [Source:UniProtKB/TrEMBL;Acc:Q8GWN6]
AT4G26890	1.261	7.03297e-05	Mitogen-activated protein kinase kinase kinase 16 [Source:UniProtKB/TrEMBL;Acc:F4JVS7]
AT1G02390	1.261	0.000435327	Probable glycerol-3-phosphate acyltransferase 2 [Source:UniProtKB/Swiss-Prot;Acc:Q9FZ22]
AT3G08970	1.262	0.000354595	DNAJ heat shock N-terminal domain-containing protein [Source:UniProtKB/TrEMBL;Acc:A0A178VJB6]
AT5G66070	1.263	4.31787e-05	RING/U-box superfamily protein [Source:UniProtKB/TrEMBL;Acc:F4JZ26]
AT1G61370	1.264	3.99983e-08	G-type lectin S-receptor-like serine/threonine-protein kinase At1g61370 [Source:UniProtKB/Swiss-Prot;Acc:O64783]
AT5G52760	1.265	0.027731	Heavy metal-associated isoprenylated plant protein 14 [Source:UniProtKB/Swiss-Prot;Acc:Q9LTE1]
AT1G65845	1.266	3.0614e-10	At1g65844 [Source:UniProtKB/TrEMBL;Acc:Q9SHX3]
AT2G29440	1.266	1.54729e-06	GSTU6 [Source:UniProtKB/TrEMBL;Acc:A0A178VUQ0]
AT2G07722	1.266	0.00502301	unknown protein; BEST Arabidopsis thaliana protein match is: unknown protein (TAIR:ATMG00620.1); Has 15 Blast hits to 15 proteins in 5 species: Archae - 0; Bacteria - 0; Metazoa - 0; Fungi - 0; Plants - 15; Viruses - 0; Other Eukaryotes - 0 (source: /.../BLink). [Source:TAIR;Acc:AT2G07722]
ATMG00620	1.266	0.0192322	Uncharacterized mitochondrial protein AtMg00170/AtMg00620 [Source:UniProtKB/Swiss-Prot;Acc:P94024]
AT1G57990	1.267	4.97284e-05	PUP18 [Source:UniProtKB/TrEMBL;Acc:A0A178WC51]
AT1G14370	1.269	2.08455e-05	PBL2 [Source:UniProtKB/TrEMBL;Acc:A0A178WI52]
AT4G13800	1.269	0.000272395	Probable magnesium transporter NIPA2 [Source:UniProtKB/Swiss-Prot;Acc:B3LFA3]
AT4G15150	1.269	0.00392944	Glycine-rich protein [Source:UniProtKB/TrEMBL;Acc:O23369]
AT1G61120	1.269	0.0132886	"(E
AT1G61290	1.269	0.0179454	Syntaxin-124 [Source:UniProtKB/Swiss-Prot;Acc:O64791]
AT5G65925	1.27	8.51442e-06	At5g65925 [Source:UniProtKB/TrEMBL;Acc:Q6NLB7]
AT1G44350	1.272	1.48103e-05	IAA-amino acid hydrolase [Source:UniProtKB/TrEMBL;Acc:Q0WNN8]
AT1G68410	1.273	8.11116e-11	Probable protein phosphatase 2C 15 [Source:UniProtKB/Swiss-Prot;Acc:Q9M9C6]
AT3G60540	1.274	0.00158996	"Preprotein translocase Sec
AT2G29110	1.275	0.00156774	Glutamate receptor [Source:UniProtKB/TrEMBL;Acc:A0A1P8B074]
AT4G34800	1.275	0.0115224	Putative uncharacterized protein AT4g34800 [Source:UniProtKB/TrEMBL;Acc:Q9SW54]
AT1G43000	1.275	0.0230346	PLATZ transcription factor family protein [Source:TAIR;Acc:AT1G43000]
AT5G07460	1.276	2.77197e-22	PMSR2 [Source:UniProtKB/TrEMBL;Acc:A0A178UBC0]
AT3G13210	1.277	1.28907e-05	"Crooked neck protein
AT5G66740	1.277	0.000278313	Protein of unknown function (DUF620) [Source:TAIR;Acc:AT5G66740]
AT3G57460	1.277	0.00210108	Catalytic/ metal ion binding / metalloendopeptidase/ zinc ion binding protein [Source:UniProtKB/TrEMBL;Acc:F4J3D6]
AT2G43320	1.278	7.92609e-15	At2g43320/T1O24.6 [Source:UniProtKB/TrEMBL;Acc:O22847]
AT3G11820	1.278	1.01774e-06	SYR1 [Source:UniProtKB/TrEMBL;Acc:A0A178VIM4]
AT3G28335	1.278	0.0186293	Transmembrane protein [Source:UniProtKB/TrEMBL;Acc:A0A1I9LPF9]
AT3G28200	1.279	1.48391e-06	Peroxidase 31 [Source:UniProtKB/Swiss-Prot;Acc:Q9LHA7]
AT4G14680	1.279	1.55548e-06	Pseudouridine synthase/archaeosine transglycosylase-like family protein [Source:TAIR;Acc:AT4G14680]
AT5G42650	1.28	1.36172e-06	"Allene oxide synthase
AT1G09930	1.28	0.0197328	Oligopeptide transporter 2 [Source:UniProtKB/Swiss-Prot;Acc:O04514]
AT1G42990	1.281	2.40785e-06	bZIP transcription factor 60 [Source:UniProtKB/Swiss-Prot;Acc:Q9C7S0]
ATMG00170	1.281	0.00737956	Uncharacterized mitochondrial protein AtMg00170/AtMg00620 [Source:UniProtKB/Swiss-Prot;Acc:P94024]
AT3G46620	1.282	7.4177e-09	E3 ubiquitin-protein ligase RDUF1 [Source:UniProtKB/Swiss-Prot;Acc:Q9SNB6]
AT1G24150	1.283	0.000122883	formin homologue 4 [Source:TAIR;Acc:AT1G24150]
AT1G61667	1.284	9.9105e-19	"Protein of unknown function
AT3G02550	1.284	0.0121177	LOB domain-containing protein 41 [Source:UniProtKB/Swiss-Prot;Acc:Q9M886]
AT1G20320	1.284	0.0255442	F14O10.8 protein [Source:UniProtKB/TrEMBL;Acc:Q9LN24]
AT1G09970	1.285	4.18541e-12	Leucine-rich receptor-like protein kinase [Source:UniProtKB/TrEMBL;Acc:F4I2N7]
AT1G72900	1.285	0.00645225	Similar to part of disease resistance protein [Source:UniProtKB/TrEMBL;Acc:Q9SSN6]
AT3G21220	1.286	3.98015e-19	MAP kinase kinase 5 [Source:UniProtKB/TrEMBL;Acc:A0A178VIK5]
AT1G76040	1.286	2.43538e-07	calcium-dependent protein kinase 29 [Source:TAIR;Acc:AT1G76040]
AT5G44585	1.287	0.00350198	unknown protein; FUNCTIONS IN: molecular_function unknown; INVOLVED IN: biological_process unknown; LOCATED IN: endomembrane system; Has 30201 Blast hits to 17322 proteins in 780 species: Archae - 12; Bacteria - 1396; Metazoa - 17338; Fungi - 3422; /.../ - 5037; Viruses - 0; Other Eukaryotes - 2996 (source: NCBI BLink). [Source:TAIR;Acc:AT5G44585]
AT3G06490	1.288	0.000175077	Transcription factor MYB108 [Source:UniProtKB/Swiss-Prot;Acc:Q9LDE1]
AT1G02920	1.289	9.12327e-06	Glutathione S-transferase F7 [Source:UniProtKB/Swiss-Prot;Acc:Q9SRY5]
AT5G22530	1.289	0.0224204	Putative uncharacterized protein [Source:UniProtKB/TrEMBL;Acc:Q9FK86]
AT4G08170	1.29	6.24439e-20	Inositol-tetrakisphosphate 1-kinase 3 [Source:UniProtKB/Swiss-Prot;Acc:Q9SUG3]
AT3G28600	1.29	0.0125082	AAA-ATPase At3g28600 [Source:UniProtKB/Swiss-Prot;Acc:F4J0C0]
AT3G16150	1.29	0.0191413	ASPGB1 [Source:UniProtKB/TrEMBL;Acc:A0A178VDS2]
AT1G25370	1.291	3.44516e-14	Putative uncharacterized protein [Source:UniProtKB/TrEMBL;Acc:Q8LFI6]
AT2G41380	1.292	2.0337e-15	At2g41380 [Source:UniProtKB/TrEMBL;Acc:Q9ZVC3]
AT1G11000	1.293	1.56872e-16	MLO-like protein 4 [Source:UniProtKB/Swiss-Prot;Acc:O23693]
AT2G23100	1.294	3.40757e-08	Cysteine/histidine-rich C1 domain-containing protein [Source:UniProtKB/TrEMBL;Acc:F4ILF9]
AT1G72240	1.294	0.00838068	Putative uncharacterized protein T9N14.5 [Source:UniProtKB/TrEMBL;Acc:Q9C7T1]
AT4G38390	1.295	0.00837335	RHS17 [Source:UniProtKB/TrEMBL;Acc:A0A178V2M6]
AT4G23010	1.297	2.137e-12	UDP-galactose transporter 2 [Source:TAIR;Acc:AT4G23010]
AT4G33070	1.297	0.0242027	Pyruvate decarboxylase 1 [Source:UniProtKB/Swiss-Prot;Acc:O82647]
AT1G28480	1.298	0.00234493	Glutaredoxin-C9 [Source:UniProtKB/Swiss-Prot;Acc:Q9SGP6]
AT4G04745	1.301	1.99586e-05	At4g04745 [Source:UniProtKB/TrEMBL;Acc:Q6NL28]
AT4G22590	1.302	1.84001e-09	Trehalose 6-phosphate phosphatase [Source:UniProtKB/TrEMBL;Acc:A0A178UWC3]
AT1G63750	1.303	2.92971e-09	Putative disease resistance protein; 17840-13447 [Source:UniProtKB/TrEMBL;Acc:Q9CAE0]
AT5G43650	1.304	0.0233469	Transcription factor bHLH92 [Source:UniProtKB/Swiss-Prot;Acc:Q9FIX5]
AT1G31130	1.305	2.99695e-13	F28K20.6 protein [Source:UniProtKB/TrEMBL;Acc:Q9SA06]
AT1G76600	1.305	5.85532e-06	Putative uncharacterized protein [Source:UniProtKB/TrEMBL;Acc:Q9C9J8]
AT5G57560	1.306	8.34199e-06	Xyloglucan endotransglucosylase/hydrolase [Source:UniProtKB/TrEMBL;Acc:A0A178UQX4]
AT4G25390	1.307	2.86881e-09	Receptor-like serine/threonine-protein kinase At4g25390 [Source:UniProtKB/Swiss-Prot;Acc:Q9STJ8]
AT1G24145	1.307	0.000437232	At1g24145 [Source:UniProtKB/TrEMBL;Acc:Q8GYP2]
AT1G32960	1.309	0.00402161	Subtilisin-like protease SBT3.3 [Source:UniProtKB/Swiss-Prot;Acc:Q9MAP5]
AT3G27170	1.31	2.20059e-10	Chloride channel protein [Source:UniProtKB/TrEMBL;Acc:A0A178VKG6]
AT5G01640	1.31	3.22149e-06	PRA1 family protein [Source:UniProtKB/TrEMBL;Acc:A0A178UH31]
AT3G46930	1.31	1.7467e-05	Protein kinase superfamily protein [Source:UniProtKB/TrEMBL;Acc:A0A1I9LS70]
AT5G23510	1.311	5.97596e-06	unknown protein; BEST Arabidopsis thaliana protein match is: unknown protein (TAIR:AT5G23490.1); Has 35333 Blast hits to 34131 proteins in 2444 species: Archae - 798; Bacteria - 22429; Metazoa - 974; Fungi - 991; Plants - 531; Viruses - 0; Other Euk /.../s - 9610 (source: NCBI BLink). [Source:TAIR;Acc:AT5G23510]
AT2G25820	1.311	0.0155076	Ethylene-responsive transcription factor ERF042 [Source:UniProtKB/Swiss-Prot;Acc:Q52QU1]
AT1G72280	1.312	7.9245e-07	Like disulfide bond formation protein [Source:UniProtKB/TrEMBL;Acc:Q0WSW0]
AT1G24147	1.313	0.000753086	Putative uncharacterized protein [Source:UniProtKB/TrEMBL;Acc:Q1G3U1]
AT3G11402	1.314	2.31674e-05	Cysteine/Histidine-rich C1 domain family protein [Source:UniProtKB/TrEMBL;Acc:Q3EB86]
AT1G72790	1.317	1.11271e-07	Hydroxyproline-rich glycoprotein family protein [Source:UniProtKB/TrEMBL;Acc:Q9CAJ1]
AT3G52520	1.317	3.03933e-05	At3g52520 [Source:UniProtKB/TrEMBL;Acc:Q9SVD3]
AT5G44070	1.322	9.46162e-06	PCS1 [Source:UniProtKB/TrEMBL;Acc:A0A178UMN4]
AT1G24100	1.324	3.73106e-11	Glycosyltransferase [Source:UniProtKB/TrEMBL;Acc:A0A178WKT6]
AT4G27290	1.326	0.00831341	Serine/threonine-protein kinase [Source:UniProtKB/TrEMBL;Acc:A0A178V0J5]
AT4G34810	1.327	0.00118662	SAUR-like auxin-responsive protein family [Source:TAIR;Acc:AT4G34810]
AT1G74430	1.329	0.000102108	At1g74430 [Source:UniProtKB/TrEMBL;Acc:Q9SG63]
AT4G05100	1.329	0.000226962	Transcription factor MYB74 [Source:UniProtKB/Swiss-Prot;Acc:Q9M0Y5]
AT5G18400	1.331	8.69028e-21	Anamorsin homolog [Source:UniProtKB/Swiss-Prot;Acc:Q8L7Z3]
AT3G11390	1.331	0.00477787	Cysteine/Histidine-rich C1 domain family protein [Source:UniProtKB/TrEMBL;Acc:Q9CAY5]
AT3G19010	1.332	1.02271e-06	2-oxoglutarate (2OG) and Fe(II)-dependent oxygenase superfamily protein [Source:UniProtKB/TrEMBL;Acc:Q9LJ65]
AT1G77500	1.337	1.90651e-19	Putative uncharacterized protein At1g77500 [Source:UniProtKB/TrEMBL;Acc:Q9CAQ5]
AT2G44290	1.337	1.36232e-15	Protein YLS3 [Source:UniProtKB/Swiss-Prot;Acc:O64864]
AT3G46110	1.337	5.92874e-07	At3g46110 [Source:UniProtKB/TrEMBL;Acc:Q8GY65]
AT4G24580	1.337	0.0039376	Rho GTPase-activating protein REN1 [Source:UniProtKB/Swiss-Prot;Acc:F4JQZ3]
AT2G43290	1.34	8.52204e-11	MSS3 [Source:UniProtKB/TrEMBL;Acc:A0A178VP84]
AT4G01700	1.341	1.40984e-05	At4g01700 [Source:UniProtKB/TrEMBL;Acc:Q9ZSI6]
AT1G69480	1.342	0.000320834	Phosphate transporter PHO1 homolog 10 [Source:UniProtKB/Swiss-Prot;Acc:Q6R8G0]
AT4G30350	1.344	3.11913e-12	Protein SMAX1-LIKE 2 [Source:UniProtKB/Swiss-Prot;Acc:Q9M0C5]
AT5G61570	1.345	5.58096e-09	Protein kinase-like protein [Source:UniProtKB/TrEMBL;Acc:F4K3J7]
AT4G01540	1.348	3.89559e-10	NAC domain-containing protein 68 [Source:UniProtKB/Swiss-Prot;Acc:A8MQY1]
AT2G13790	1.349	3.33403e-11	Somatic embryogenesis receptor kinase 4 [Source:UniProtKB/Swiss-Prot;Acc:Q9SKG5]
AT3G19040	1.349	3.96315e-07	Histone acetyltransferase of the TAFII250 family 2 [Source:UniProtKB/TrEMBL;Acc:A0A1I9LSR7]
AT5G61160	1.349	0.000208934	Agmatine coumaroyltransferase [Source:UniProtKB/Swiss-Prot;Acc:Q9FNP9]
AT2G35637	1.349	0.0180091
AT5G61090	1.35	0.00267531	Gb|AAF19536.1 [Source:UniProtKB/TrEMBL;Acc:Q9FNQ6]
AT5G43170	1.351	2.59724e-15	Zinc finger protein AZF3 [Source:UniProtKB/Swiss-Prot;Acc:Q9SSW0]
AT4G23180	1.352	8.65025e-06	Cysteine-rich receptor-like protein kinase 10 [Source:UniProtKB/Swiss-Prot;Acc:Q8GYA4]
AT3G55150	1.352	0.00628963	Exocyst complex component EXO70H1 [Source:UniProtKB/Swiss-Prot;Acc:Q8VY27]
AT4G01010	1.354	3.65651e-06	Putative cyclic nucleotide-gated ion channel 13 [Source:UniProtKB/Swiss-Prot;Acc:Q9LD40]
AT4G23320	1.355	0.00377352	cysteine-rich RLK (RECEPTOR-like protein kinase) 24 [Source:TAIR;Acc:AT4G23320]
AT4G40020	1.356	0.000225345	Myosin heavy chain-related protein [Source:UniProtKB/TrEMBL;Acc:Q9SMQ3]
AT1G77760	1.359	1.52573e-06	Nitrate reductase [Source:UniProtKB/TrEMBL;Acc:A0A178WBR8]
AT4G13180	1.36	4.7843e-12	AT4g13180/F17N18_70 [Source:UniProtKB/TrEMBL;Acc:Q9SVQ9]
AT1G56240	1.36	0.0146628	F-box protein PP2-B13 [Source:UniProtKB/Swiss-Prot;Acc:Q9C7J9]
AT5G25450	1.361	4.73469e-05	Cytochrome b-c1 complex subunit 7 [Source:UniProtKB/TrEMBL;Acc:A0A178UDJ6]
AT4G31354	1.362	3.40234e-10	unknown protein; BEST Arabidopsis thaliana protein match is: unknown protein (TAIR:AT4G31351.1); Has 30201 Blast hits to 17322 proteins in 780 species: Archae - 12; Bacteria - 1396; Metazoa - 17338; Fungi - 3422; Plants - 5037; Viruses - 0; Other Eu /.../es - 2996 (source: NCBI BLink). [Source:TAIR;Acc:AT4G31354]
AT1G78050	1.364	2.61238e-07	PGM [Source:UniProtKB/TrEMBL;Acc:F4I8M8]
AT1G60270	1.365	6.64886e-09	Putative beta-glucosidase 6 [Source:UniProtKB/Swiss-Prot;Acc:Q682B4]
AT5G08790	1.366	4.45152e-06	Protein ATAF2 [Source:UniProtKB/Swiss-Prot;Acc:Q9C598]
AT3G26910	1.367	2.10458e-06	Hydroxyproline-rich glycoprotein family protein [Source:UniProtKB/TrEMBL;Acc:Q9LW19]
AT3G62850	1.367	0.0150521	Putative uncharacterized protein F26K9_280 [Source:UniProtKB/TrEMBL;Acc:Q9LZI1]
AT1G56140	1.369	5.48e-24	Probable LRR receptor-like serine/threonine-protein kinase At1g56140 [Source:UniProtKB/Swiss-Prot;Acc:C0LGH3]
AT4G14140	1.37	3.5833e-05	DNA methyltransferase 2 [Source:TAIR;Acc:AT4G14140]
AT2G38860	1.372	6.38811e-10	DJ-1 protein homolog E [Source:UniProtKB/Swiss-Prot;Acc:Q9ZV19]
AT2G17660	1.373	0.00519592	At2g17660 [Source:UniProtKB/TrEMBL;Acc:Q9SEY4]
AT4G15236	1.375	1.0606e-05	ABC-2 and Plant PDR ABC-type transporter family protein [Source:TAIR;Acc:AT4G15236]
AT5G66640	1.375	9.8126e-05	DA1-related protein 3 [Source:TAIR;Acc:AT5G66640]
AT2G44500	1.376	1.30576e-06	Axi 1 protein-like protein [Source:UniProtKB/TrEMBL;Acc:O64884]
AT1G24270	1.378	0.00887537	Putative uncharacterized protein [Source:UniProtKB/TrEMBL;Acc:Q5Q0F5]
AT5G39785	1.379	2.59048e-08	Protein of unknown function (DUF1666) [Source:TAIR;Acc:AT5G39785]
AT5G03380	1.38	9.59357e-05	Heavy metal-associated isoprenylated plant protein 6 [Source:UniProtKB/Swiss-Prot;Acc:Q9LZF1]
AT3G56790	1.381	0.0151424	Putative uncharacterized protein T8M16_120 [Source:UniProtKB/TrEMBL;Acc:Q9LES8]
AT1G25220	1.382	5.41542e-10	Anthranilate synthase beta subunit 1 [Source:UniProtKB/TrEMBL;Acc:F4IAW5]
AT4G02380	1.382	3.61832e-08	senescence-associated gene 21 [Source:TAIR;Acc:AT4G02380]
AT3G21320	1.383	0.000261198	EARLY FLOWERING protein [Source:UniProtKB/TrEMBL;Acc:Q5Q0C8]
AT1G08757	1.384	0.00138297
AT1G51700	1.385	0.000261752	Dof zinc finger protein DOF1.7 [Source:UniProtKB/Swiss-Prot;Acc:O82155]
AT5G52020	1.386	0.00820373	Ethylene-responsive transcription factor ERF025 [Source:UniProtKB/Swiss-Prot;Acc:Q9FJ90]
AT5G26920	1.388	0.00327394	Calmodulin-binding protein 60 G [Source:UniProtKB/Swiss-Prot;Acc:F4K2R6]
AT2G28570	1.39	6.71479e-07	At2g28570 [Source:UniProtKB/TrEMBL;Acc:Q9SK01]
AT2G39710	1.391	8.46244e-15	Cysteine-rich peptide family protein [Source:UniProtKB/TrEMBL;Acc:O22282]
AT1G65310	1.391	3.91143e-10	xyloglucan endotransglucosylase/hydrolase 17 [Source:TAIR;Acc:AT1G65310]
AT2G31865	1.391	8.70066e-05	poly(ADP-ribose) glycohydrolase 2 [Source:TAIR;Acc:AT2G31865]
AT3G44630	1.391	0.00264513	Disease resistance protein (TIR-NBS-LRR class) family [Source:UniProtKB/TrEMBL;Acc:F4J359]
AT3G04010	1.392	1.95361e-10	At3g04010 [Source:UniProtKB/TrEMBL;Acc:Q9SQR1]
AT4G20830	1.392	0.00107869	Berberine bridge enzyme-like 19 [Source:UniProtKB/Swiss-Prot;Acc:Q9SVG4]
AT5G09876	1.392	0.0136423	unknown protein; FUNCTIONS IN: molecular_function unknown; INVOLVED IN: biological_process unknown; LOCATED IN: cellular_component unknown; Has 5 Blast hits to 5 proteins in 2 species: Archae - 0; Bacteria - 0; Metazoa - 0; Fungi - 0; Plants - 5; Vi /.../- 0; Other Eukaryotes - 0 (source: NCBI BLink). [Source:TAIR;Acc:AT5G09876]
AT4G34390	1.393	3.79527e-09	XLG2 [Source:UniProtKB/TrEMBL;Acc:A0A178V358]
AT1G71360	1.394	1.13278e-18	Galactose-binding protein [Source:TAIR;Acc:AT1G71360]
AT2G03240	1.394	5.59308e-10	Phosphate transporter PHO1 homolog 5 [Source:UniProtKB/Swiss-Prot;Acc:Q6R8G5]
AT5G13210	1.395	6.88877e-14	AT5g13210/T31B5_30 [Source:UniProtKB/TrEMBL;Acc:Q9LYV5]
AT5G24660	1.395	2.6473e-05	Protein RESPONSE TO LOW SULFUR 2 [Source:UniProtKB/Swiss-Prot;Acc:Q9FIR9]
AT1G66860	1.395	0.00758543	Class I glutamine amidotransferase-like domain-containing protein [Source:UniProtKB/TrEMBL;Acc:Q9C9N8]
AT5G58120	1.397	1.21037e-05	Disease resistance protein-like [Source:UniProtKB/TrEMBL;Acc:Q9FGT2]
AT4G03450	1.398	0.00187927	Ankyrin repeat-containing protein [Source:UniProtKB/TrEMBL;Acc:Q9ZT73]
AT2G29100	1.399	0.00597013	Glutamate receptor [Source:UniProtKB/TrEMBL;Acc:A0A178VR79]
AT3G04110	1.4	3.01149e-13	Glutamate receptor 1.1 [Source:UniProtKB/Swiss-Prot;Acc:Q9M8W7]
AT3G45960	1.401	1.14413e-06	Expansin-like A3 [Source:UniProtKB/Swiss-Prot;Acc:Q9LZT5]
AT3G52400	1.401	1.41778e-05	Syntaxin-122 [Source:UniProtKB/Swiss-Prot;Acc:Q9SVC2]
AT5G52830	1.402	3.94698e-08	Probable WRKY transcription factor 27 [Source:UniProtKB/Swiss-Prot;Acc:Q9FLX8]
AT5G22540	1.403	0.00548849	At5g22540 [Source:UniProtKB/TrEMBL;Acc:Q9FK85]
AT4G00416	1.404	0.0131873	Methyl-CpG-binding domain-containing protein 3 [Source:UniProtKB/Swiss-Prot;Acc:Q4PSK1]
AT1G18590	1.405	1.1234e-10	Sulfotransferase [Source:UniProtKB/TrEMBL;Acc:A0A178WDI6]
AT5G01740	1.406	1.11151e-08	AT5g01740/T20L15_10 [Source:UniProtKB/TrEMBL;Acc:Q9LZX2]
AT3G09600	1.407	2.31288e-08	Protein REVEILLE 8 [Source:UniProtKB/Swiss-Prot;Acc:Q8RWU3]
AT2G15310	1.408	1.80124e-13	Probable ADP-ribosylation factor At2g15310 [Source:UniProtKB/Swiss-Prot;Acc:Q9SHU5]
AT4G01870	1.408	1.14246e-08	tolB protein-related [Source:TAIR;Acc:AT4G01870]
AT4G29740	1.408	8.66571e-06	Cytokinin dehydrogenase 4 [Source:UniProtKB/Swiss-Prot;Acc:Q9FUJ2]
AT1G65510	1.409	1.9297e-06	"unknown protein; FUNCTIONS IN: molecular_function unknown; INVOLVED IN: N-terminal protein myristoylation; LOCATED IN: endomembrane system; EXPRESSED IN: 9 plant structures; EXPRESSED DURING: LP.06 six leaves visible
AT1G63860	1.411	2.10325e-10	TIR-NBS-LRR class disease resistance protein [Source:UniProtKB/TrEMBL;Acc:F4I3S8]
AT4G18950	1.412	2.75898e-18	AT4g18950/F13C5_120 [Source:UniProtKB/TrEMBL;Acc:Q93Z30]
AT2G15390	1.412	0.0026876	Probable fucosyltransferase 4 [Source:UniProtKB/Swiss-Prot;Acc:Q9SJP2]
AT1G57630	1.414	0.00119396	"Disease resistance protein RPP1-WsB
AT2G38640	1.415	1.44261e-16	Protein LURP-one-related 8 [Source:UniProtKB/Swiss-Prot;Acc:Q9ZVI6]
AT3G50900	1.415	6.86961e-09	At3g50900 [Source:UniProtKB/TrEMBL;Acc:Q9SVK9]
AT1G67470	1.415	1.861e-07	Inactive serine/threonine-protein kinase At1g67470 [Source:UniProtKB/Swiss-Prot;Acc:O64798]
AT2G01180	1.417	8.89956e-08	phosphatidic acid phosphatase 1 [Source:TAIR;Acc:AT2G01180]
AT5G24230	1.417	1.01774e-06	At5g24230 [Source:UniProtKB/TrEMBL;Acc:Q8GW37]
AT4G09420	1.418	2.09011e-12	Putative uncharacterized protein AT4g09420 [Source:UniProtKB/TrEMBL;Acc:Q9M0Q0]
AT5G36907	1.418	0.000667858	Transmembrane protein [Source:UniProtKB/TrEMBL;Acc:A0A1P8BAI7]
AT1G28380	1.42	2.3942e-11	NSL1 [Source:UniProtKB/TrEMBL;Acc:A0A178WFB2]
AT1G72930	1.42	2.22525e-10	Toll/interleukin-1 receptor-like protein [Source:UniProtKB/Swiss-Prot;Acc:Q9SSN3]
AT3G52748	1.422	4.57249e-05
AT5G28237	1.424	0.0114296	Tryptophan synthase [Source:UniProtKB/TrEMBL;Acc:F4K727]
AT1G73510	1.424	0.0115437	Putative uncharacterized protein [Source:UniProtKB/TrEMBL;Acc:Q9FX44]
AT4G06935	1.424	0.0118597
AT1G66920	1.425	3.68433e-07	LEAF RUST 10 DISEASE-RESISTANCE LOCUS RECEPTOR-LIKE PROTEIN KINASE-like 2.4 [Source:UniProtKB/Swiss-Prot;Acc:F4HQ22]
AT3G52800	1.427	1.97068e-11	A20/AN1-like zinc finger family protein [Source:UniProtKB/TrEMBL;Acc:A0A178VIF4]
AT2G15480	1.427	6.30915e-08	Glycosyltransferase [Source:UniProtKB/TrEMBL;Acc:F4IIG3]
AT2G39250	1.427	6.87736e-05	AP2-like ethylene-responsive transcription factor SNZ [Source:UniProtKB/Swiss-Prot;Acc:Q6PV67]
AT1G52830	1.427	8.70274e-05	Auxin-responsive protein [Source:UniProtKB/TrEMBL;Acc:A0A178W781]
AT3G49620	1.428	4.50862e-12	Probable 2-oxoglutarate-dependent dioxygenase DIN11 [Source:UniProtKB/Swiss-Prot;Acc:Q8H113]
AT3G04220	1.43	0.000940285	Disease resistance protein (TIR-NBS-LRR class) family [Source:UniProtKB/TrEMBL;Acc:Q9M8X8]
AT3G56200	1.432	2.01067e-10	Amino acid transporter AVT6C [Source:UniProtKB/Swiss-Prot;Acc:Q9LYM2]
AT1G73080	1.436	6.01371e-10	Leucine-rich repeat receptor-like protein kinase PEPR1 [Source:UniProtKB/Swiss-Prot;Acc:Q9SSL9]
AT4G21865	1.436	2.67979e-08	At4g21865 [Source:UniProtKB/TrEMBL;Acc:A0JPV5]
AT3G16030	1.437	1.62036e-07	Lectin protein kinase family protein [Source:UniProtKB/TrEMBL;Acc:A0A1I9LPL5]
AT1G51660	1.438	4.73004e-13	MKK4 [Source:UniProtKB/TrEMBL;Acc:A0A178WCC0]
AT1G06877	1.439	0.000423421
AT5G26030	1.441	2.2105e-09	"Ferrochelatase-1
AT1G19380	1.443	1.21216e-10	At1g19380 [Source:UniProtKB/TrEMBL;Acc:Q9LN60]
AT5G55050	1.447	2.06133e-14	GDSL esterase/lipase At5g55050 [Source:UniProtKB/Swiss-Prot;Acc:Q9FIA1]
AT4G30210	1.448	1.83557e-15	P450 reductase 2 [Source:TAIR;Acc:AT4G30210]
AT4G24415	1.448	0.00275645
AT3G21080	1.449	7.94571e-10	ABC transporter-like protein [Source:UniProtKB/TrEMBL;Acc:Q9LJC4]
AT1G71000	1.45	0.00806165	Chaperone DnaJ-domain containing protein [Source:UniProtKB/TrEMBL;Acc:F4I8D6]
AT5G09980	1.451	3.27159e-05	Elicitor peptide 4 [Source:UniProtKB/Swiss-Prot;Acc:Q9FIA9]
AT1G10550	1.451	5.08864e-05	Probable xyloglucan endotransglucosylase/hydrolase protein 33 [Source:UniProtKB/Swiss-Prot;Acc:Q8LC45]
AT1G65481	1.453	0.000949479	unknown protein; FUNCTIONS IN: molecular_function unknown; INVOLVED IN: biological_process unknown; LOCATED IN: endomembrane system. [Source:TAIR;Acc:AT1G65481]
AT5G46470	1.455	3.82478e-10	Disease resistance protein RPS6 [Source:UniProtKB/Swiss-Prot;Acc:F4KHH8]
AT1G26420	1.455	1.06705e-05	Berberine bridge enzyme-like 7 [Source:UniProtKB/Swiss-Prot;Acc:Q9FZC8]
AT3G10040	1.455	0.0052401	Putative uncharacterized protein At3g10040 [Source:UniProtKB/TrEMBL;Acc:Q8RWY5]
AT4G18250	1.457	0.0043388	"receptor serine/threonine kinase
AT1G33610	1.458	2.53859e-09	Leucine-rich repeat (LRR) family protein [Source:UniProtKB/TrEMBL;Acc:F4HR91]
AT4G11000	1.46	0.000259823	Ankyrin repeat family protein [Source:TAIR;Acc:AT4G11000]
AT1G66465	1.461	0.00351903	Transmembrane protein [Source:UniProtKB/TrEMBL;Acc:A0A1P8ASK0]
AT5G52750	1.461	0.00662877	Heavy metal-associated isoprenylated plant protein 13 [Source:UniProtKB/Swiss-Prot;Acc:Q9LTE2]
AT1G74330	1.462	8.87146e-22	Putative serine/threonine kinase [Source:UniProtKB/TrEMBL;Acc:F4HTX0]
AT5G56010	1.462	5.42655e-13	Heat shock protein 90-3 [Source:UniProtKB/Swiss-Prot;Acc:P51818]
AT4G19460	1.464	5.88041e-08	Glycosyltransferase [Source:UniProtKB/TrEMBL;Acc:F4JT73]
AT3G50800	1.464	0.000102173	Putative uncharacterized protein At3g50800 [Source:UniProtKB/TrEMBL;Acc:Q9SVL8]
AT1G02705	1.466	3.10377e-05
AT1G29690	1.469	8.67617e-11	MACPF domain-containing protein CAD1 [Source:UniProtKB/Swiss-Prot;Acc:Q9C7N2]
AT4G18253	1.47	0.000285679	Receptor Serine/Threonine kinase-like protein [Source:UniProtKB/TrEMBL;Acc:A0A1P8B6P8]
AT5G38120	1.47	0.000782862	4-coumarate--CoA ligase-like 8 [Source:UniProtKB/Swiss-Prot;Acc:Q84P26]
AT4G20780	1.474	2.09076e-09	Calcium-binding protein CML42 [Source:UniProtKB/Swiss-Prot;Acc:Q9SVG9]
AT1G18740	1.477	6.86913e-12	At1g18740/F6A14_15 [Source:UniProtKB/TrEMBL;Acc:Q9M9U5]
AT3G55950	1.477	1.74899e-11	Putative serine/threonine-protein kinase-like protein CCR3 [Source:UniProtKB/Swiss-Prot;Acc:Q9LY50]
AT1G66400	1.477	1.33831e-10	Probable calcium-binding protein CML23 [Source:UniProtKB/Swiss-Prot;Acc:Q9C8Y1]
AT1G16160	1.478	0.00545546	WAKL5 [Source:UniProtKB/TrEMBL;Acc:A0A178W9G0]
AT1G68690	1.481	8.26167e-28	Proline-rich receptor-like protein kinase PERK9 [Source:UniProtKB/Swiss-Prot;Acc:Q9SX31]
AT1G65850	1.482	0.00191917	TIR-NBS-LRR class disease resistance protein [Source:UniProtKB/TrEMBL;Acc:F4IBL4]
AT3G22910	1.483	1.35059e-05	"Putative calcium-transporting ATPase 13
AT2G39210	1.486	8.5093e-08	At2g39210/T16B24.15 [Source:UniProtKB/TrEMBL;Acc:O80960]
AT5G20190	1.489	3.214e-28	Tetratricopeptide repeat domain-containing protein [Source:UniProtKB/TrEMBL;Acc:F4K464]
AT5G13190	1.489	4.54141e-20	CONTAINS InterPro DOMAIN/s: LPS-induced tumor necrosis factor alpha factor (InterPro:IPR006629); Has 30201 Blast hits to 17322 proteins in 780 species: Archae - 12; Bacteria - 1396; Metazoa - 17338; Fungi - 3422; Plants - 5037; Viruses - 0; Other Eu /.../es - 2996 (source: NCBI BLink). [Source:TAIR;Acc:AT5G13190]
AT4G28350	1.494	1.74017e-06	Probable L-type lectin-domain containing receptor kinase VII.2 [Source:UniProtKB/Swiss-Prot;Acc:O49445]
AT5G40540	1.495	1.62284e-25	Protein kinase ATN1 [Source:UniProtKB/TrEMBL;Acc:Q9FM43]
AT5G48570	1.499	1.19014e-06	Peptidyl-prolyl cis-trans isomerase FKBP65 [Source:UniProtKB/Swiss-Prot;Acc:Q9FJL3]
AT2G44578	1.499	0.00488088	RING/U-box domain-containing protein [Source:UniProtKB/TrEMBL;Acc:A8MS73]
AT5G05600	1.501	1.46934e-09	Probable 2-oxoglutarate-dependent dioxygenase At5g05600 [Source:UniProtKB/Swiss-Prot;Acc:Q9FFF6]
AT4G25200	1.502	0.000337015	HSP23.6-MITO [Source:UniProtKB/TrEMBL;Acc:A0A178USN5]
AT3G15350	1.503	1.83711e-16	AT3g15350/K7L4_15 [Source:UniProtKB/TrEMBL;Acc:Q9LE60]
AT1G33760	1.503	0.000220404	Ethylene-responsive transcription factor ERF022 [Source:UniProtKB/Swiss-Prot;Acc:Q9LQ28]
AT5G25920	1.503	0.00629591	BEST Arabidopsis thaliana protein match is: Eukaryotic aspartyl protease family protein (TAIR:AT3G29750.1); Has 1807 Blast hits to 1807 proteins in 277 species: Archae - 0; Bacteria - 0; Metazoa - 736; Fungi - 347; Plants - 385; Viruses - 0; Other E /.../tes - 339 (source: NCBI BLink). [Source:TAIR;Acc:AT5G25920]
AT2G42350	1.504	2.08924e-06	RING-H2 finger protein ATL40 [Source:UniProtKB/Swiss-Prot;Acc:Q9SLC4]
AT4G09030	1.504	9.78875e-06	Classical arabinogalactan protein 10 [Source:UniProtKB/Swiss-Prot;Acc:Q9M0S4]
AT3G21351	1.504	0.000114608	Transmembrane protein [Source:UniProtKB/TrEMBL;Acc:F4IXJ9]
AT1G20823	1.505	8.33756e-05	RING-H2 finger protein ATL80 [Source:UniProtKB/Swiss-Prot;Acc:Q9LM69]
AT5G65300	1.51	2.49391e-07	Putative uncharacterized protein [Source:UniProtKB/TrEMBL;Acc:Q9FKQ7]
AT3G09405	1.517	1.52045e-05	Pectin acetylesterase 4 [Source:UniProtKB/Swiss-Prot;Acc:Q9SR23]
AT4G01250	1.518	6.16587e-09	WRKY transcription factor 22 [Source:UniProtKB/Swiss-Prot;Acc:O04609]
AT3G14870	1.52	2.68493e-22	AT3G14870 protein [Source:UniProtKB/TrEMBL;Acc:Q9LKB7]
AT1G30755	1.52	6.70246e-07	Putative uncharacterized protein At1g30750 [Source:UniProtKB/TrEMBL;Acc:Q8L5Y3]
AT4G38410	1.522	0.00226969	At4g38410 [Source:UniProtKB/TrEMBL;Acc:Q8GY17]
AT5G51465	1.523	0.000303943
AT5G15950	1.524	8.24296e-11	S-adenosylmethionine decarboxylase proenzyme 2 [Source:UniProtKB/Swiss-Prot;Acc:Q9S7T9]
AT1G56510	1.526	2.94775e-09	Disease resistance protein ADR2 [Source:UniProtKB/Swiss-Prot;Acc:Q9C7X0]
AT1G55450	1.526	1.40846e-06	S-adenosyl-L-methionine-dependent methyltransferases superfamily protein [Source:UniProtKB/TrEMBL;Acc:F4I0B5]
AT1G69930	1.527	0.000282959	Glutathione S-transferase U11 [Source:UniProtKB/Swiss-Prot;Acc:Q9CAS6]
AT1G12610	1.53	0.00609344	Dehydration-responsive element-binding protein 1F [Source:UniProtKB/Swiss-Prot;Acc:Q9LN86]
AT5G48530	1.532	6.49692e-07	unknown protein; FUNCTIONS IN: molecular_function unknown; INVOLVED IN: biological_process unknown; LOCATED IN: mitochondrion; BEST Arabidopsis thaliana protein match is: unknown protein (TAIR:AT3G07440.1); Has 32 Blast hits to 32 proteins in 11 spe /.../Archae - 0; Bacteria - 0; Metazoa - 0; Fungi - 0; Plants - 32; Viruses - 0; Other Eukaryotes - 0 (source: NCBI BLink). [Source:TAIR;Acc:AT5G4853…
AT4G03335	1.533	0.00378378
AT2G37940	1.536	3.32222e-09	ERH1 [Source:UniProtKB/TrEMBL;Acc:A0A178VV03]
AT4G29930	1.536	0.000378377	Transcription factor bHLH27 [Source:UniProtKB/Swiss-Prot;Acc:Q700E3]
AT3G51860	1.537	5.71954e-07	Cation exchanger 3 [Source:UniProtKB/TrEMBL;Acc:A0A1I9LSS9]
AT5G65600	1.537	5.81506e-05	L-type lectin-domain containing receptor kinase IX.2 [Source:UniProtKB/Swiss-Prot;Acc:Q9LSL5]
AT2G25735	1.538	2.31677e-05	Expressed protein [Source:UniProtKB/TrEMBL;Acc:Q8RUI1]
AT3G21070	1.539	0.000447659	NAD kinase 1 [Source:UniProtKB/TrEMBL;Acc:A0A1I9LRY1]
AT3G22275	1.539	0.00500735	Protein JAZ13 [Source:UniProtKB/Swiss-Prot;Acc:F4J078]
AT3G59700	1.54	7.94571e-10	L-type lectin-domain containing receptor kinase V.5 [Source:UniProtKB/Swiss-Prot;Acc:Q96285]
AT1G09985	1.541	2.41681e-06
AT3G10720	1.544	1.43381e-24	Probable pectinesterase/pectinesterase inhibitor 25 [Source:UniProtKB/Swiss-Prot;Acc:Q94CB1]
AT4G12400	1.544	2.50186e-12	Hsp70-Hsp90 organizing protein 3 [Source:UniProtKB/Swiss-Prot;Acc:Q9STH1]
AT5G20540	1.545	1.90495e-08	Protein Brevis radix-like 4 [Source:UniProtKB/Swiss-Prot;Acc:Q8GZ92]
AT5G67450	1.546	2.53303e-05	ZF1 [Source:UniProtKB/TrEMBL;Acc:A0A178UTI6]
AT3G61190	1.547	3.86926e-05	BON1-associated protein 1 [Source:UniProtKB/Swiss-Prot;Acc:Q941L2]
AT1G73965	1.548	2.69289e-05	CLAVATA3/ESR (CLE)-related protein 13 [Source:UniProtKB/Swiss-Prot;Acc:Q6NMF0]
AT4G05390	1.549	1.59251e-09	"Ferredoxin--NADP reductase
AT4G23220	1.549	2.08455e-05	Cysteine-rich receptor-like protein kinase 14 [Source:UniProtKB/Swiss-Prot;Acc:Q8H199]
AT1G21110	1.55	0.00148176	Indole glucosinolate O-methyltransferase 3 [Source:UniProtKB/Swiss-Prot;Acc:Q9LPU6]
AT2G24320	1.55	0.00529195	alpha/beta-Hydrolases superfamily protein [Source:TAIR;Acc:AT2G24320]
AT3G16530	1.551	4.37208e-09	Lectin-like protein At3g16530 [Source:UniProtKB/Swiss-Prot;Acc:Q9LK72]
AT5G22520	1.551	0.00525236	At5g22520 [Source:UniProtKB/TrEMBL;Acc:Q9FK87]
AT5G14700	1.553	0.00304395	Cinnamoyl CoA reductase-like protein [Source:UniProtKB/TrEMBL;Acc:Q9LYJ0]
AT4G24160	1.554	2.70627e-13	1-acylglycerol-3-phosphate O-acyltransferase [Source:UniProtKB/Swiss-Prot;Acc:O22975]
AT2G33710	1.557	0.00167545	Ethylene-responsive transcription factor ERF112 [Source:UniProtKB/TrEMBL;Acc:F4IFX1]
AT4G39950	1.558	2.25004e-10	"cytochrome P450
AT3G57530	1.56	8.62079e-06	Calcium-dependent protein kinase 32 [Source:UniProtKB/Swiss-Prot;Acc:Q6NLQ6]
AT1G70990	1.562	2.19617e-06	At1g70990 [Source:UniProtKB/TrEMBL;Acc:A0JQ68]
AT3G23955	1.563	0.00453228	F-box family protein [Source:UniProtKB/TrEMBL;Acc:F4J5B7]
AT1G63530	1.565	6.67561e-08	BEST Arabidopsis thaliana protein match is: hydroxyproline-rich glycoprotein family protein (TAIR:AT1G63540.1); Has 10212 Blast hits to 4024 proteins in 434 species: Archae - 1; Bacteria - 1259; Metazoa - 3608; Fungi - 2247; Plants - 291; Viruses - /.../her Eukaryotes - 2716 (source: NCBI BLink). [Source:TAIR;Acc:AT1G63530]
AT5G50790	1.565	3.54989e-05	Bidirectional sugar transporter SWEET10 [Source:UniProtKB/Swiss-Prot;Acc:Q9LUE3]
AT4G31500	1.567	1.98177e-16	Cytochrome P450 83B1 [Source:UniProtKB/Swiss-Prot;Acc:O65782]
AT5G43620	1.567	2.75329e-11	Polyadenylation and cleavage factor homolog 5 [Source:UniProtKB/Swiss-Prot;Acc:Q9FIX8]
AT1G55920	1.573	4.94439e-09	"Serine acetyltransferase 1
AT3G26980	1.575	2.16502e-29	MUB4 [Source:UniProtKB/TrEMBL;Acc:A0A178VGS7]
AT1G74360	1.575	6.94592e-06	Probable LRR receptor-like serine/threonine-protein kinase At1g74360 [Source:UniProtKB/Swiss-Prot;Acc:C0LGJ1]
AT1G77640	1.576	3.1483e-12	Ethylene-responsive transcription factor ERF013 [Source:UniProtKB/Swiss-Prot;Acc:Q9CAP4]
AT4G36000	1.578	5.21936e-05	Pathogenesis-related thaumatin family protein [Source:UniProtKB/TrEMBL;Acc:F4JNX4]
AT1G70390	1.578	0.00425199	Putative F-box protein At1g70390 [Source:UniProtKB/Swiss-Prot;Acc:O64597]
AT1G04770	1.579	5.28447e-12	Protein SULFUR DEFICIENCY-INDUCED 2 [Source:UniProtKB/Swiss-Prot;Acc:Q8L730]
AT1G65890	1.582	0.000551252	"Probable acyl-activating enzyme 12
AT5G63450	1.582	0.00279927	"cytochrome P450
AT5G17000	1.584	3.54122e-15	AT5g16970/F2K13_120 [Source:UniProtKB/TrEMBL;Acc:Q93Z72]
AT5G25250	1.585	1.59326e-05	Flotillin-like protein 1 [Source:UniProtKB/Swiss-Prot;Acc:Q501E6]
AT3G10815	1.585	8.86762e-05	Putative RING zinc finger protein [Source:UniProtKB/TrEMBL;Acc:Q8L729]
AT3G52950	1.586	1.69476e-16	CBS domain-containing protein CBSCBSPB3 [Source:UniProtKB/Swiss-Prot;Acc:Q9LF97]
AT5G01550	1.587	0.000238292	lectin receptor kinase a4.1 [Source:TAIR;Acc:AT5G01550]
AT3G53600	1.59	0.0039376	At3g53600 [Source:UniProtKB/TrEMBL;Acc:Q9LFG0]
AT2G46400	1.591	0.00228291	Probable WRKY transcription factor 46 [Source:UniProtKB/Swiss-Prot;Acc:Q9SKD9]
AT4G32800	1.592	1.55669e-15	Ethylene-responsive transcription factor ERF043 [Source:UniProtKB/Swiss-Prot;Acc:Q9M080]
AT2G43140	1.592	3.17703e-05	Transcription factor bHLH129 [Source:UniProtKB/TrEMBL;Acc:F4IQ66]
AT5G65920	1.594	7.06371e-08	U-box domain-containing protein 31 [Source:UniProtKB/Swiss-Prot;Acc:Q9FHN9]
AT2G35000	1.594	6.14469e-07	E3 ubiquitin-protein ligase ATL9 [Source:UniProtKB/Swiss-Prot;Acc:O64763]
AT4G33050	1.594	0.000675674	calmodulin-binding family protein [Source:TAIR;Acc:AT4G33050]
AT2G27270	1.598	0.0027886	Putative uncharacterized protein [Source:UniProtKB/TrEMBL;Acc:Q9XIN4]
AT2G41230	1.598	0.00372822	Protein ORGAN SIZE RELATED 1 [Source:UniProtKB/Swiss-Prot;Acc:Q8RWS1]
AT1G51850	1.601	0.00109021	Leucine-rich repeat protein kinase family protein [Source:TAIR;Acc:AT1G51850]
AT1G09080	1.603	0.000200176	Probable mediator of RNA polymerase II transcription subunit 37b [Source:UniProtKB/Swiss-Prot;Acc:Q8H1B3]
AT1G33600	1.608	6.64856e-11	Leucine-rich repeat-containing protein [Source:UniProtKB/TrEMBL;Acc:Q9FW48]
AT4G08040	1.609	9.05177e-06	1-aminocyclopropane-1-carboxylate synthase 11 [Source:UniProtKB/Swiss-Prot;Acc:Q9S9U6]
AT1G09715	1.621	0.0013915
AT2G33580	1.622	3.65972e-10	Protein LYK5 [Source:UniProtKB/Swiss-Prot;Acc:O22808]
AT4G39940	1.63	1.61779e-14	"Adenylyl-sulfate kinase 2
AT4G30470	1.63	1.68961e-14	Cinnamoyl-CoA reductase like protein [Source:UniProtKB/TrEMBL;Acc:Q9M0B3]
AT3G62760	1.633	0.0019088	Glutathione S-transferase F13 [Source:UniProtKB/Swiss-Prot;Acc:Q9LZI9]
AT4G21410	1.637	6.73915e-09	Cysteine-rich receptor-like protein kinase 29 [Source:UniProtKB/Swiss-Prot;Acc:Q8S9L6]
AT1G23850	1.638	3.03189e-13	Putative uncharacterized protein At1g23850 [Source:UniProtKB/TrEMBL;Acc:Q9LRA9]
AT3G45700	1.639	0.000126929	Protein NRT1/ PTR FAMILY 2.4 [Source:UniProtKB/Swiss-Prot;Acc:Q9M173]
AT5G55090	1.639	0.000150266	mitogen-activated protein kinase kinase kinase 15 [Source:TAIR;Acc:AT5G55090]
AT1G16150	1.64	1.10844e-05	Wall-associated receptor kinase-like 4 [Source:UniProtKB/Swiss-Prot;Acc:Q9S9M2]
AT4G23280	1.643	0.000287279	Putative cysteine-rich receptor-like protein kinase 20 [Source:UniProtKB/Swiss-Prot;Acc:O65479]
AT4G35180	1.643	0.000787427	Lysine histidine transporter-like 7 [Source:UniProtKB/Swiss-Prot;Acc:Q84WE9]
AT5G02230	1.645	4.36469e-17	Haloacid dehalogenase-like hydrolase (HAD) superfamily protein [Source:TAIR;Acc:AT5G02230]
AT1G32920	1.646	4.07828e-07	At1g32920/F9L11_25 [Source:UniProtKB/TrEMBL;Acc:Q93WI1]
AT5G39330	1.647	9.06206e-06	Gb|AAB61110.1 [Source:UniProtKB/TrEMBL;Acc:Q9FM00]
AT4G21990	1.654	2.94696e-20	"5'-adenylylsulfate reductase 3
AT1G14870	1.654	9.129e-13	PCR2 [Source:UniProtKB/TrEMBL;Acc:A0A178WDU8]
AT1G02700	1.655	2.99782e-13	Putative uncharacterized protein At1g02700 [Source:UniProtKB/TrEMBL;Acc:Q9FWY8]
AT2G25297	1.655	0.00028482	Transmembrane protein [Source:UniProtKB/TrEMBL;Acc:A0A1P8AXP8]
AT2G46150	1.659	1.0572e-07	Late embryogenesis abundant hydroxyproline-rich glycoprotein [Source:UniProtKB/TrEMBL;Acc:O82354]
AT4G38420	1.66	5.84227e-10	Protein SKU5 similar 9 [Source:UniProtKB/TrEMBL;Acc:Q8VYB3]
AT1G75860	1.662	1.56246e-14	unknown protein; BEST Arabidopsis thaliana protein match is: unknown protein (TAIR:AT1G20100.1); Has 258 Blast hits to 235 proteins in 58 species: Archae - 0; Bacteria - 4; Metazoa - 59; Fungi - 16; Plants - 90; Viruses - 0; Other Eukaryotes - 89 (s /.../ NCBI BLink). [Source:TAIR;Acc:AT1G75860]
AT5G19230	1.662	2.95433e-09	Uncharacterized GPI-anchored protein At5g19230 [Source:UniProtKB/Swiss-Prot;Acc:Q8GUL8]
AT1G53080	1.667	0.00172642	Lectin-like protein At1g53080 [Source:UniProtKB/Swiss-Prot;Acc:Q9LNN3]
AT5G44390	1.677	1.66175e-08	Berberine bridge enzyme-like 25 [Source:UniProtKB/Swiss-Prot;Acc:Q9FKU9]
AT5G05190	1.679	2.08091e-09	Protein ENHANCED DISEASE RESISTANCE 4 [Source:UniProtKB/Swiss-Prot;Acc:Q9FHK4]
AT2G23680	1.68	7.69492e-09	Cold-regulated 413 plasma membrane protein 3 [Source:UniProtKB/Swiss-Prot;Acc:O64834]
AT5G47960	1.68	0.000204736	SMG1 [Source:UniProtKB/TrEMBL;Acc:A0A178UQI5]
AT4G01750	1.681	5.43309e-09	"UDP-D-xylose:L-fucose alpha-1
AT5G67340	1.681	1.53625e-07	U-box domain-containing protein 2 [Source:UniProtKB/Swiss-Prot;Acc:Q5XEZ8]
AT2G41640	1.687	3.06479e-09	At2g41640/T32G6.16 [Source:UniProtKB/TrEMBL;Acc:O22225]
AT1G11185	1.689	0.000214082
AT4G04610	1.69	1.3461e-10	"5'-adenylylsulfate reductase 1
AT1G65870	1.691	0.000235344	Dirigent protein 21 [Source:UniProtKB/Swiss-Prot;Acc:Q9SS03]
AT4G30290	1.692	8.53389e-24	Xyloglucan endotransglucosylase/hydrolase [Source:UniProtKB/TrEMBL;Acc:A0A178UU22]
AT1G27730	1.692	0.000292942	Zinc finger protein ZAT10 [Source:UniProtKB/Swiss-Prot;Acc:Q96289]
AT5G03270	1.692	0.000894968	Cytokinin riboside 5'-monophosphate phosphoribohydrolase [Source:UniProtKB/TrEMBL;Acc:A0A178UQW2]
AT3G50760	1.694	3.67964e-16	Hexosyltransferase [Source:UniProtKB/TrEMBL;Acc:A0A178V5S7]
AT5G63130	1.694	6.8559e-07	At5g63130 [Source:UniProtKB/TrEMBL;Acc:Q9FML0]
AT5G13700	1.697	8.82913e-10	Polyamine oxidase 1 [Source:UniProtKB/Swiss-Prot;Acc:Q9FNA2]
AT5G24600	1.697	9.74418e-08	At5g24600 [Source:UniProtKB/TrEMBL;Acc:Q9FLU4]
AT1G65484	1.697	1.38369e-05	unknown protein; FUNCTIONS IN: molecular_function unknown; INVOLVED IN: biological_process unknown; LOCATED IN: endomembrane system; Has 30201 Blast hits to 17322 proteins in 780 species: Archae - 12; Bacteria - 1396; Metazoa - 17338; Fungi - 3422; /.../ - 5037; Viruses - 0; Other Eukaryotes - 2996 (source: NCBI BLink). [Source:TAIR;Acc:AT1G65484]
AT1G78860	1.698	6.03545e-10	EP1-like glycoprotein 4 [Source:UniProtKB/Swiss-Prot;Acc:Q9ZVA5]
AT4G15975	1.699	0.00124146	RING/U-box superfamily protein [Source:TAIR;Acc:AT4G15975]
AT4G08950	1.7	7.11469e-10	Protein EXORDIUM [Source:UniProtKB/Swiss-Prot;Acc:Q9ZPE7]
AT5G55010	1.701	0.000751062	Putative uncharacterized protein [Source:UniProtKB/TrEMBL;Acc:Q9FIA5]
AT2G30020	1.702	6.12501e-10	PP2C-type phosphatase AP2C1 [Source:UniProtKB/TrEMBL;Acc:F6LPR5]
AT5G45280	1.705	1.45259e-62	Pectin acetylesterase 11 [Source:UniProtKB/Swiss-Prot;Acc:Q9FH82]
AT5G22250	1.709	1.26883e-06	Probable CCR4-associated factor 1 homolog 11 [Source:UniProtKB/Swiss-Prot;Acc:Q9FMS6]
AT1G63820	1.712	1.16209e-05	CCT motif family protein [Source:UniProtKB/TrEMBL;Acc:Q67ZF8]
AT1G02405	1.715	4.48144e-10	At1g02405 [Source:UniProtKB/TrEMBL;Acc:Q6NMD9]
AT5G03700	1.716	3.51605e-10	PAN domain-containing protein At5g03700 [Source:UniProtKB/Swiss-Prot;Acc:Q9LZR8]
AT1G59950	1.717	0.0012178	Aldo/keto reductase [Source:UniProtKB/TrEMBL;Acc:Q1PFI5]
AT4G31800	1.719	6.9295e-08	WRKY like transcription factor [Source:UniProtKB/TrEMBL;Acc:Q0WTZ3]
AT1G66170	1.719	0.00125259	PHD finger protein MALE MEIOCYTE DEATH 1 [Source:UniProtKB/Swiss-Prot;Acc:Q7X6Y7]
AT1G72800	1.72	1.91538e-13	Putative uncharacterized protein At1g72800 [Source:UniProtKB/TrEMBL;Acc:Q9CAJ2]
AT2G24570	1.72	9.19669e-12	Putative uncharacterized protein At2g24570 [Source:UniProtKB/TrEMBL;Acc:Q0WTF3]
AT2G25770	1.727	1.7046e-05	At2g25770 [Source:UniProtKB/TrEMBL;Acc:O82320]
AT2G39530	1.728	5.82226e-06	CASP-like protein 4D1 [Source:UniProtKB/Swiss-Prot;Acc:Q8GWD5]
AT2G19190	1.729	0.000253371	Senescence-induced receptor-like serine/threonine-protein kinase [Source:UniProtKB/Swiss-Prot;Acc:O64483]
AT5G44050	1.73	4.84732e-10	Protein DETOXIFICATION 28 [Source:UniProtKB/Swiss-Prot;Acc:Q9FNC1]
AT5G40850	1.731	3.04875e-18	AT5g40850/MHK7_8 [Source:UniProtKB/TrEMBL;Acc:Q42606]
AT3G29034	1.734	4.68552e-09	At3g29034 [Source:UniProtKB/TrEMBL;Acc:Q8GX70]
AT2G35290	1.735	4.36995e-10	At2g35290 [Source:UniProtKB/TrEMBL;Acc:Q8GWV0]
AT1G61610	1.736	4.92843e-05	Serine/threonine-protein kinase [Source:UniProtKB/TrEMBL;Acc:A0A178W8X6]
AT3G55840	1.739	1.05926e-11	Nematode resistance protein-like HSPRO1 [Source:UniProtKB/Swiss-Prot;Acc:Q9LY61]
AT3G24500	1.743	8.62059e-11	MBF1C [Source:UniProtKB/TrEMBL;Acc:A0A178VDH9]
AT5G64660	1.744	2.93392e-17	U-box domain-containing protein 27 [Source:UniProtKB/Swiss-Prot;Acc:Q9FLF4]
AT2G35710	1.744	8.85995e-08	Putative glucuronosyltransferase PGSIP8 [Source:UniProtKB/Swiss-Prot;Acc:Q8VZP6]
AT4G24380	1.747	6.38811e-10	"INVOLVED IN: 10-formyltetrahydrofolate biosynthetic process
AT5G37550	1.749	0.000213944	At5g37550 [Source:UniProtKB/TrEMBL;Acc:Q9FGI2]
AT4G08850	1.755	2.99782e-13	MDIS1-interacting receptor like kinase 2 [Source:UniProtKB/Swiss-Prot;Acc:Q8VZG8]
AT5G13200	1.756	4.39637e-24	GEM-like protein 5 [Source:UniProtKB/Swiss-Prot;Acc:Q9LYV6]
AT5G66620	1.756	1.9366e-10	Protein DA1-related 6 [Source:UniProtKB/Swiss-Prot;Acc:Q9FJX8]
AT5G21960	1.756	0.000423394	Ethylene-responsive transcription factor ERF016 [Source:UniProtKB/Swiss-Prot;Acc:Q9C591]
AT3G22840	1.761	4.20123e-08	ELIP1 [Source:UniProtKB/TrEMBL;Acc:A0A178VCA8]
AT4G11521	1.765	6.77941e-07	Putative cysteine-rich receptor-like protein kinase 34 [Source:UniProtKB/Swiss-Prot;Acc:Q8LPI0]
AT1G51270	1.769	3.35666e-14	Vesicle-associated protein 1-4 [Source:UniProtKB/TrEMBL;Acc:F4I818]
AT4G11170	1.769	2.54398e-06	Putative disease resistance protein At4g11170 [Source:UniProtKB/Swiss-Prot;Acc:O82500]
AT5G51440	1.769	0.000376139	"23.5 kDa heat shock protein
AT1G57650	1.772	0.0010883	ATP binding protein [Source:UniProtKB/TrEMBL;Acc:F4I847]
AT1G16420	1.773	0.00108792	Metacaspase-8 [Source:UniProtKB/Swiss-Prot;Acc:Q9SA41]
AT4G19520	1.775	3.83281e-10	TIR-NBS-LRR class disease resistance protein [Source:UniProtKB/TrEMBL;Acc:F4JT82]
AT5G17350	1.776	2.27967e-07	Putative uncharacterized protein [Source:UniProtKB/TrEMBL;Acc:Q9LF49]
AT5G62470	1.777	1.2753e-33	At5g62470 [Source:UniProtKB/TrEMBL;Acc:Q24JK1]
AT1G65486	1.781	4.35486e-11	unknown protein; FUNCTIONS IN: molecular_function unknown; INVOLVED IN: biological_process unknown; LOCATED IN: endomembrane system; BEST Arabidopsis thaliana protein match is: unknown protein (TAIR:AT1G65490.1); Has 30201 Blast hits to 17322 protei /.../780 species: Archae - 12; Bacteria - 1396; Metazoa - 17338; Fungi - 3422; Plants - 5037; Viruses - 0; Other Eukaryotes - 2996 (source: NCBI BLin…
AT5G37770	1.782	2.50044e-12	TCH2 [Source:UniProtKB/TrEMBL;Acc:A0A178UBB8]
AT2G36590	1.786	7.63344e-11	Proline transporter 3 [Source:UniProtKB/Swiss-Prot;Acc:Q9SJP9]
AT5G01040	1.787	5.98987e-14	Laccase-8 [Source:UniProtKB/Swiss-Prot;Acc:Q9LFD2]
AT4G23200	1.79	1.4757e-06	cysteine-rich RLK (RECEPTOR-like protein kinase) 12 [Source:TAIR;Acc:AT4G23200]
AT3G55980	1.79	6.9562e-05	Salt-inducible zinc finger 1 [Source:UniProtKB/TrEMBL;Acc:A0A1I9LNJ4]
AT5G11650	1.791	1.74621e-20	Alpha/beta fold hydrolase family protein [Source:UniProtKB/TrEMBL;Acc:Q9LYG5]
AT5G43420	1.791	1.2585e-08	RING-H2 finger protein ATL16 [Source:UniProtKB/Swiss-Prot;Acc:Q9LSW9]
AT3G25610	1.791	1.33489e-07	Phospholipid-transporting ATPase 10 [Source:UniProtKB/Swiss-Prot;Acc:Q9LI83]
AT1G62180	1.794	1.41327e-16	"5'-adenylylsulfate reductase 2
AT1G22470	1.795	1.10784e-10	At1g22470/F12K8_18 [Source:UniProtKB/TrEMBL;Acc:Q8L443]
AT5G46295	1.801	0.000460065	Putative uncharacterized protein At5g46295 [Source:UniProtKB/TrEMBL;Acc:Q3E8F8]
AT1G35140	1.803	1.39158e-09	Protein EXORDIUM-like 1 [Source:UniProtKB/Swiss-Prot;Acc:Q9C6E4]
AT1G69900	1.806	1.27561e-13	Actin cross-linking protein [Source:UniProtKB/TrEMBL;Acc:Q4PSX0]
AT1G61360	1.807	1.37924e-08	Serine/threonine-protein kinase [Source:UniProtKB/TrEMBL;Acc:A0A178W9H1]
AT5G22690	1.81	1.84828e-11	Disease resistance protein (TIR-NBS-LRR class) family [Source:TAIR;Acc:AT5G22690]
AT1G21120	1.81	0.000345393	O-methyltransferase family protein [Source:TAIR;Acc:AT1G21120]
AT3G46080	1.811	8.3392e-08	Zinc finger protein ZAT8 [Source:UniProtKB/Swiss-Prot;Acc:Q9LX85]
AT2G15620	1.812	3.67641e-19	"Ferredoxin--nitrite reductase
AT1G61255	1.812	4.46154e-06	At1g61255 [Source:UniProtKB/TrEMBL;Acc:O22721]
AT3G09830	1.82	1.54867e-11	Protein kinase superfamily protein [Source:UniProtKB/TrEMBL;Acc:Q9SF86]
AT1G70130	1.824	0.000207278	Putative L-type lectin-domain containing receptor kinase V.2 [Source:UniProtKB/Swiss-Prot;Acc:O04533]
AT3G13600	1.828	5.03331e-16	Calmodulin-binding family protein [Source:UniProtKB/TrEMBL;Acc:A0A178VF87]
AT1G44100	1.836	2.12757e-24	Amino acid permease 5 [Source:UniProtKB/Swiss-Prot;Acc:Q8GUM3]
AT1G56540	1.839	1.02297e-08	Putative disease resistance protein [Source:UniProtKB/TrEMBL;Acc:Q9FXA6]
AT5G39580	1.841	3.26839e-14	Peroxidase 62 [Source:UniProtKB/Swiss-Prot;Acc:Q9FKA4]
AT1G27770	1.843	1.46057e-11	Calcium-transporting ATPase [Source:UniProtKB/TrEMBL;Acc:A0A178WD16]
AT5G53290	1.846	3.12973e-31	Ethylene-responsive transcription factor CRF3 [Source:UniProtKB/Swiss-Prot;Acc:Q9FK12]
AT4G24310	1.848	0.000124535	At4g24310 [Source:UniProtKB/TrEMBL;Acc:Q9STW3]
AT1G06620	1.852	1.21564e-15	1-aminocyclopropane-1-carboxylate oxidase homolog 1 [Source:UniProtKB/Swiss-Prot;Acc:Q84MB3]
AT1G07400	1.853	1.03778e-07	17.8 kDa class I heat shock protein [Source:UniProtKB/Swiss-Prot;Acc:Q9LNW0]
AT3G46280	1.855	0.000143634	Kinase-like protein [Source:UniProtKB/TrEMBL;Acc:Q8GYH9]
AT1G69840	1.856	3.13043e-29	Hypersensitive-induced response protein 2 [Source:UniProtKB/Swiss-Prot;Acc:Q9CAR7]
AT1G55440	1.86	0.000421623	Cysteine/histidine-rich C1 domain-containing protein [Source:UniProtKB/TrEMBL;Acc:Q1PFK2]
AT1G71400	1.862	2.69629e-10	Receptor-like protein 12 [Source:UniProtKB/Swiss-Prot;Acc:Q9C9H7]
AT2G17740	1.863	1.08803e-11	At2g17740 [Source:UniProtKB/TrEMBL;Acc:Q6NQN8]
AT3G46090	1.863	1.31016e-08	ZAT7 [Source:UniProtKB/TrEMBL;Acc:A0A178VI57]
AT1G31290	1.867	8.55317e-17	Protein argonaute 3 [Source:UniProtKB/Swiss-Prot;Acc:Q9SHF2]
AT4G08555	1.868	1.36026e-07	At4g08555 [Source:UniProtKB/TrEMBL;Acc:Q8GWL6]
AT5G41680	1.872	0.000229444	Probably inactive receptor-like protein kinase At5g41680 [Source:UniProtKB/Swiss-Prot;Acc:Q3E8J4]
AT5G00655	1.872	0.000489744
AT1G80820	1.877	5.98399e-07	Cinnamoyl-CoA reductase 2 [Source:UniProtKB/Swiss-Prot;Acc:Q9SAH9]
AT2G26150	1.878	6.18927e-05	Heat stress transcription factor A-2 [Source:UniProtKB/Swiss-Prot;Acc:O80982]
AT2G14290	1.878	0.000116352	F-box protein At2g14290 [Source:UniProtKB/Swiss-Prot;Acc:Q9ZQ60]
AT5G03210	1.879	5.83024e-05	"Arabidopsis thaliana genomic DNA
AT3G54420	1.884	2.20059e-10	EP3 [Source:UniProtKB/TrEMBL;Acc:A0A178VE44]
AT5G48850	1.888	2.1678e-08	ATSDI1 [Source:UniProtKB/TrEMBL;Acc:A0A178UKA2]
AT5G16200	1.889	3.44573e-19	50S ribosomal protein related protein [Source:UniProtKB/TrEMBL;Acc:Q9LF08]
AT1G61560	1.89	6.38841e-09	MLO-like protein 6 [Source:UniProtKB/Swiss-Prot;Acc:Q94KB7]
AT1G16120	1.89	8.28415e-05	Wall-associated receptor kinase-like 1 [Source:UniProtKB/Swiss-Prot;Acc:Q9S9M5]
AT3G23170	1.892	5.55005e-09	At3g23170 [Source:UniProtKB/TrEMBL;Acc:Q9LTD3]
AT1G26730	1.893	2.23511e-15	Phosphate transporter PHO1 homolog 7 [Source:UniProtKB/Swiss-Prot;Acc:Q6R8G3]
AT1G66160	1.895	1.08192e-15	U-box domain-containing protein 20 [Source:UniProtKB/Swiss-Prot;Acc:Q9C8D1]
AT1G61800	1.896	1.87669e-09	glucose-6-phosphate/phosphate translocator 2 [Source:TAIR;Acc:AT1G61800]
AT5G57220	1.903	1.95176e-05	Cytochrome P450 81F2 [Source:UniProtKB/Swiss-Prot;Acc:Q9LVD6]
AT3G00420	1.906	0.000396427
AT2G02680	1.912	1.74102e-11	Cysteine/histidine-rich C1 domain-containing protein [Source:UniProtKB/TrEMBL;Acc:Q8S8R6]
AT4G04540	1.912	9.08226e-06	Putative cysteine-rich receptor-like protein kinase 39 [Source:UniProtKB/Swiss-Prot;Acc:Q9SYS7]
AT3G51970	1.914	2.71249e-15	Acyl-CoA--sterol O-acyltransferase 1 [Source:UniProtKB/Swiss-Prot;Acc:Q9SV07]
AT4G02410	1.914	2.0872e-08	L-type lectin-domain containing receptor kinase IV.3 [Source:UniProtKB/Swiss-Prot;Acc:O81292]
AT1G08795	1.916	0.000366841
AT2G30040	1.917	1.32486e-46	Mitogen-activated protein kinase kinase kinase 14 [Source:UniProtKB/TrEMBL;Acc:O64741]
AT5G24040	1.917	8.82011e-05	Putative F-box/kelch-repeat protein At5g24040 [Source:UniProtKB/Swiss-Prot;Acc:Q9FLV8]
AT3G50930	1.918	3.0584e-05	Protein HYPER-SENSITIVITY-RELATED 4 [Source:UniProtKB/Swiss-Prot;Acc:Q8VZG2]
AT5G47850	1.92	2.33628e-05	Serine/threonine-protein kinase-like protein CCR4 [Source:UniProtKB/Swiss-Prot;Acc:Q9FIJ6]
AT3G49570	1.925	1.56332e-09	Protein RESPONSE TO LOW SULFUR 3 [Source:UniProtKB/Swiss-Prot;Acc:Q9SCK2]
AT1G19210	1.925	1.12475e-05	Ethylene-responsive transcription factor ERF017 [Source:UniProtKB/Swiss-Prot;Acc:Q84QC2]
AT5G09800	1.93	2.55117e-06	U-box domain-containing protein 28 [Source:UniProtKB/Swiss-Prot;Acc:Q9LXE3]
AT4G39030	1.932	2.88061e-12	"Protein DETOXIFICATION 47
AT1G01120	1.935	1.4291e-15	3-ketoacyl-CoA synthase [Source:UniProtKB/TrEMBL;Acc:A0A178W124]
AT1G16370	1.938	1.28609e-19	Organic cation/carnitine transporter 6 [Source:UniProtKB/Swiss-Prot;Acc:Q9SA36]
AT5G14760	1.938	6.17013e-12	"L-aspartate oxidase
AT5G41740	1.94	1.6719e-09	TIR-NBS-LRR class disease resistance protein [Source:UniProtKB/TrEMBL;Acc:F4JYI4]
AT1G06135	1.94	0.000296549	Putative uncharacterized protein [Source:UniProtKB/TrEMBL;Acc:Q8LCX3]
AT3G17690	1.951	2.50244e-05	Putative cyclic nucleotide-gated ion channel 19 [Source:UniProtKB/Swiss-Prot;Acc:Q9LDR2]
AT4G03460	1.952	1.08571e-06	Ankyrin repeat family protein [Source:TAIR;Acc:AT4G03460]
AT5G59340	1.955	1.11696e-05	WUSCHEL-related homeobox 2 [Source:UniProtKB/Swiss-Prot;Acc:Q6X7K1]
AT1G70140	1.956	1.6222e-13	Formin-like protein 8 [Source:UniProtKB/Swiss-Prot;Acc:O04532]
AT4G23810	1.956	3.0361e-05	Probable WRKY transcription factor 53 [Source:UniProtKB/Swiss-Prot;Acc:Q9SUP6]
AT5G54030	1.956	0.000222657	Cysteine/histidine-rich C1 domain-containing protein [Source:UniProtKB/TrEMBL;Acc:Q9FN24]
AT5G43390	1.958	0.000255457	Emb|CAB86628.1 [Source:UniProtKB/TrEMBL;Acc:Q9LSX2]
AT5G22680	1.963	9.39704e-05	Putative uncharacterized protein [Source:UniProtKB/TrEMBL;Acc:Q9FNJ3]
AT5G52640	1.964	1.56138e-11	Heat shock protein 90-1 [Source:UniProtKB/Swiss-Prot;Acc:P27323]
AT2G25470	1.964	6.27874e-06	receptor like protein 21 [Source:TAIR;Acc:AT2G25470]
AT1G30720	1.967	4.99714e-12	Berberine bridge enzyme-like 10 [Source:UniProtKB/Swiss-Prot;Acc:Q9SA87]
AT5G44910	1.967	2.1472e-05	Similarity to disease resistance protein [Source:UniProtKB/TrEMBL;Acc:Q9FLA7]
AT5G48657	1.968	4.80449e-12	defense protein-related [Source:TAIR;Acc:AT5G48657]
AT1G08975	1.969	0.000130518
AT5G19110	1.97	1.25168e-08	Eukaryotic aspartyl protease family protein [Source:TAIR;Acc:AT5G19110]
AT4G18010	1.971	6.04358e-23	Type I inositol polyphosphate 5-phosphatase 2 [Source:UniProtKB/Swiss-Prot;Acc:Q9FUR2]
AT5G12030	1.971	1.15739e-07	17.7 kDa class II heat shock protein [Source:UniProtKB/Swiss-Prot;Acc:O81822]
AT3G59880	1.977	8.52468e-14	Expressed protein [Source:UniProtKB/TrEMBL;Acc:Q5BPM7]
AT5G36920	1.978	1.72434e-16	Putative uncharacterized protein [Source:UniProtKB/TrEMBL;Acc:Q9FIW1]
AT5G50200	1.989	7.7382e-10	High-affinity nitrate transporter 3.1 [Source:UniProtKB/Swiss-Prot;Acc:Q9FGS5]
AT5G43380	1.99	7.47075e-15	Serine/threonine-protein phosphatase PP1 isozyme 7 [Source:UniProtKB/Swiss-Prot;Acc:O82733]
AT3G28340	1.997	9.84016e-20	Hexosyltransferase [Source:UniProtKB/TrEMBL;Acc:W8QNM3]
AT3G56891	1.999	3.02877e-05	Heavy metal-associated isoprenylated plant protein 45 [Source:UniProtKB/Swiss-Prot;Acc:B3H6D0]
AT4G37370	2	4.5173e-12	"Cytochrome P450
AT3G54150	2.002	1.36026e-07	Embryonic abundant protein-like [Source:UniProtKB/TrEMBL;Acc:Q9M389]
AT5G66210	2.009	4.80449e-12	Calcium-dependent protein kinase 28 [Source:UniProtKB/Swiss-Prot;Acc:Q9FKW4]
AT1G16130	2.011	5.49675e-14	Wall-associated receptor kinase-like 2 [Source:UniProtKB/Swiss-Prot;Acc:Q7X8C5]
AT5G47910	2.011	1.9611e-10	Respiratory burst oxidase homolog protein D [Source:UniProtKB/Swiss-Prot;Acc:Q9FIJ0]
AT1G02360	2.024	4.60392e-10	Chitinase family protein [Source:TAIR;Acc:AT1G02360]
AT5G13220	2.025	2.08295e-11	jasmonate-zim-domain protein 10 [Source:TAIR;Acc:AT5G13220]
AT1G74100	2.034	1.81628e-22	Sulfotransferase [Source:UniProtKB/TrEMBL;Acc:M1EU36]
AT1G64380	2.047	8.28228e-14	Ethylene-responsive transcription factor ERF061 [Source:UniProtKB/Swiss-Prot;Acc:Q9C7W2]
AT5G25930	2.049	2.20059e-10	Leucine-rich repeat receptor-like protein kinase [Source:UniProtKB/TrEMBL;Acc:Q9XGZ2]
AT1G62300	2.056	9.49622e-16	Putative uncharacterized protein At1g62300 [Source:UniProtKB/TrEMBL;Acc:C0SV11]
AT1G43160	2.057	6.51134e-06	Ethylene-responsive transcription factor RAP2-6 [Source:UniProtKB/Swiss-Prot;Acc:Q7G1L2]
AT4G25350	2.058	2.87039e-11	Phosphate transporter PHO1 homolog 4 [Source:UniProtKB/Swiss-Prot;Acc:Q6R8G6]
AT1G76650	2.058	1.9366e-10	CML38 [Source:UniProtKB/TrEMBL;Acc:A0A178WMC5]
AT2G36690	2.073	3.03933e-05	2-oxoglutarate (2OG) and Fe(II)-dependent oxygenase superfamily protein [Source:UniProtKB/TrEMBL;Acc:F4INZ9]
AT4G23190	2.076	1.00033e-11	Cysteine-rich receptor-like protein kinase 11 [Source:UniProtKB/Swiss-Prot;Acc:Q9ZP16]
AT1G59860	2.076	1.27771e-06	17.6 kDa class I heat shock protein 1 [Source:UniProtKB/Swiss-Prot;Acc:Q9XIE3]
AT4G24110	2.078	5.33386e-06	Putative uncharacterized protein AT4g24110 [Source:UniProtKB/TrEMBL;Acc:O22980]
AT1G51620	2.079	9.90665e-12	"Protein kinase
AT3G57450	2.084	8.94304e-15	At3g57450 [Source:UniProtKB/TrEMBL;Acc:Q9SCM7]
AT4G14365	2.096	1.40314e-10	Putative E3 ubiquitin-protein ligase XBAT34 [Source:UniProtKB/Swiss-Prot;Acc:Q9FPH0]
AT4G34150	2.1	1.27743e-14	AT4g34150/F28A23_90 [Source:UniProtKB/TrEMBL;Acc:Q945K9]
AT1G59865	2.108	1.74772e-05	unknown protein; Has 35333 Blast hits to 34131 proteins in 2444 species: Archae - 798; Bacteria - 22429; Metazoa - 974; Fungi - 991; Plants - 531; Viruses - 0; Other Eukaryotes - 9610 (source: NCBI BLink). [Source:TAIR;Acc:AT1G59865]
AT5G52320	2.11	2.25004e-10	CYP96A4 [Source:UniProtKB/TrEMBL;Acc:A0A178UE51]
AT1G79680	2.111	2.51184e-08	Wall-associated receptor kinase-like 10 [Source:UniProtKB/Swiss-Prot;Acc:Q8VYA3]
AT4G21850	2.12	2.05108e-47	MSRB9 [Source:UniProtKB/TrEMBL;Acc:A0A178V287]
AT1G09932	2.121	2.62425e-12	Phosphoglycerate mutase family protein [Source:UniProtKB/TrEMBL;Acc:Q8GWG7]
AT3G47960	2.122	2.51218e-11	GTR1 [Source:UniProtKB/TrEMBL;Acc:A0A178V6P7]
AT3G09520	2.124	1.21403e-20	Exocyst subunit exo70 family protein H4 [Source:UniProtKB/TrEMBL;Acc:Q9SF51]
AT3G17609	2.125	2.64126e-11	HYH [Source:UniProtKB/TrEMBL;Acc:A0A178VIU6]
AT5G05365	2.129	5.88239e-10	Heavy metal transport/detoxification superfamily protein [Source:UniProtKB/TrEMBL;Acc:Q56ZM7]
AT4G25810	2.132	1.17484e-18	Probable xyloglucan endotransglucosylase/hydrolase protein 23 [Source:UniProtKB/Swiss-Prot;Acc:Q38910]
AT1G20510	2.135	1.58253e-16	4-coumarate--CoA ligase-like 5 [Source:UniProtKB/Swiss-Prot;Acc:Q84P21]
AT5G59820	2.142	5.76964e-13	Zinc finger protein ZAT12 [Source:UniProtKB/Swiss-Prot;Acc:Q42410]
AT5G64310	2.146	1.65327e-61	Classical arabinogalactan protein 1 [Source:UniProtKB/Swiss-Prot;Acc:Q8LCN5]
AT3G19970	2.146	3.23725e-31	AT3g19970/MZE19_2 [Source:UniProtKB/TrEMBL;Acc:Q9LHE8]
AT5G41750	2.154	1.02079e-06	Disease resistance protein-like [Source:UniProtKB/TrEMBL;Acc:Q9LSX5]
AT2G18690	2.155	1.43353e-15	Expressed protein [Source:UniProtKB/TrEMBL;Acc:Q9ZV49]
AT1G24280	2.165	1.04655e-13	Glucose-6-phosphate 1-dehydrogenase [Source:UniProtKB/TrEMBL;Acc:A0A178WP00]
AT2G24600	2.165	3.38112e-13	Ankyrin repeat family protein [Source:UniProtKB/TrEMBL;Acc:F4IPR3]
AT5G41900	2.165	1.94093e-06	Probable lysophospholipase BODYGUARD 2 [Source:UniProtKB/Swiss-Prot;Acc:Q9FJ24]
AT5G35735	2.167	2.14777e-24	Cytochrome b561 and DOMON domain-containing protein At5g35735 [Source:UniProtKB/Swiss-Prot;Acc:Q9FKH6]
AT1G79310	2.169	1.902e-11	Metacaspase-7 [Source:UniProtKB/Swiss-Prot;Acc:Q6XPT5]
AT1G66500	2.174	2.28456e-18	Polyadenylation and cleavage factor homolog 1 [Source:UniProtKB/Swiss-Prot;Acc:Q9C710]
AT2G38240	2.176	5.2837e-06	Probable 2-oxoglutarate-dependent dioxygenase ANS [Source:UniProtKB/Swiss-Prot;Acc:O80449]
AT4G00970	2.182	1.56051e-15	Cysteine-rich receptor-like protein kinase 41 [Source:UniProtKB/Swiss-Prot;Acc:O23081]
AT4G31550	2.184	1.34179e-21	Probable WRKY transcription factor 11 [Source:UniProtKB/Swiss-Prot;Acc:Q9SV15]
AT3G56380	2.185	1.54321e-06	Response regulator 17 [Source:UniProtKB/TrEMBL;Acc:A0A1I9LQB0]
AT2G20560	2.188	4.06528e-20	At2g20560/T13C7.15 [Source:UniProtKB/TrEMBL;Acc:Q9SIL3]
AT3G10930	2.2	4.50895e-10	Putative uncharacterized protein At3g10930 [Source:UniProtKB/TrEMBL;Acc:Q84TK4]
AT1G51800	2.2	2.84868e-06	LRR receptor-like serine/threonine-protein kinase IOS1 [Source:UniProtKB/Swiss-Prot;Acc:Q9C8I6]
AT4G21390	2.203	1.35948e-05	Serine/threonine-protein kinase [Source:UniProtKB/TrEMBL;Acc:A0A178USE7]
AT5G28630	2.209	5.63223e-17	Glycine-rich protein [Source:UniProtKB/TrEMBL;Acc:Q8VXY1]
AT1G49000	2.209	4.8887e-10	At1g49000 [Source:UniProtKB/TrEMBL;Acc:Q9M9A2]
AT5G54720	2.213	3.01149e-13	Ankyrin repeat-containing protein [Source:UniProtKB/TrEMBL;Acc:Q9FH33]
AT4G27652	2.214	2.84622e-24	At4g27652 [Source:UniProtKB/TrEMBL;Acc:Q8L9W9]
AT4G31950	2.218	2.045e-05	CYP82C3 [Source:UniProtKB/TrEMBL;Acc:A0A178UT04]
AT2G37430	2.234	2.14857e-05	ZAT11 [Source:UniProtKB/TrEMBL;Acc:A0A178VNJ8]
AT4G20860	2.235	4.61165e-44	Berberine bridge enzyme-like 22 [Source:UniProtKB/Swiss-Prot;Acc:Q9SUC6]
AT3G05320	2.236	1.37384e-52	Glycosyltransferase [Source:UniProtKB/TrEMBL;Acc:Q9MA87]
AT3G44260	2.241	6.27044e-13	Probable CCR4-associated factor 1 homolog 9 [Source:UniProtKB/Swiss-Prot;Acc:Q9LXM2]
AT1G42980	2.244	2.73081e-06	Formin-like protein 12 [Source:UniProtKB/Swiss-Prot;Acc:Q9C7S1]
AT4G33930	2.251	1.03562e-15	Glycine-rich protein [Source:UniProtKB/TrEMBL;Acc:O81761]
AT1G61890	2.266	3.72551e-14	Protein DETOXIFICATION 37 [Source:UniProtKB/Swiss-Prot;Acc:O80695]
AT1G76210	2.267	4.45152e-06	At1g76210 [Source:UniProtKB/TrEMBL;Acc:Q9SGR3]
AT4G02330	2.269	3.44573e-19	Probable pectinesterase/pectinesterase inhibitor 41 [Source:UniProtKB/Swiss-Prot;Acc:Q8RXK7]
AT2G20142	2.27	3.07139e-11	Toll-Interleukin-Resistance domain-containing protein [Source:UniProtKB/TrEMBL;Acc:F4IUF0]
AT4G14368	2.276	8.52894e-06	Regulator of chromosome condensation repeat-containing protein [Source:UniProtKB/TrEMBL;Acc:F4JVE8]
AT1G58420	2.285	1.37292e-09	At1g58420 [Source:UniProtKB/TrEMBL;Acc:Q9C647]
AT5G24110	2.287	1.2054e-05	Probable WRKY transcription factor 30 [Source:UniProtKB/Swiss-Prot;Acc:Q9FL62]
AT5G11140	2.289	8.66766e-06	Phospholipase-like (PEARLI 4) family protein [Source:UniProtKB/TrEMBL;Acc:Q9LFP2]
AT3G08720	2.292	6.34327e-17	Serine/threonine-protein kinase AtPK2/AtPK19 [Source:UniProtKB/Swiss-Prot;Acc:Q39030]
AT3G54810	2.298	2.66926e-22	GATA transcription factor [Source:UniProtKB/TrEMBL;Acc:B9DHF1]
AT4G34380	2.302	1.58523e-06	At4g34380 [Source:UniProtKB/TrEMBL;Acc:Q9SZ03]
AT4G36010	2.306	2.4554e-45	Pathogenesis-related thaumatin family protein [Source:UniProtKB/TrEMBL;Acc:O65638]
AT4G39670	2.31	4.18208e-12	ACD11 homolog protein [Source:UniProtKB/Swiss-Prot;Acc:Q8L7U7]
AT1G01560	2.312	9.23758e-10	Mitogen-activated protein kinase 11 [Source:UniProtKB/Swiss-Prot;Acc:Q9LMM5]
AT2G06050	2.316	3.04875e-18	12-oxophytodienoate reductase 3 [Source:UniProtKB/Swiss-Prot;Acc:Q9FUP0]
AT2G38250	2.319	2.81729e-38	Trihelix transcription factor GT-3b [Source:UniProtKB/Swiss-Prot;Acc:O80450]
AT5G52400	2.327	2.70236e-06	"Cytochrome P450
AT1G69920	2.338	4.89347e-07	Glutathione S-transferase U12 [Source:UniProtKB/Swiss-Prot;Acc:Q6NMS0]
AT2G02010	2.339	3.36973e-10	glutamate decarboxylase 4 [Source:TAIR;Acc:AT2G02010]
AT5G12880	2.34	1.49228e-24	At5g12880 [Source:UniProtKB/TrEMBL;Acc:Q9LXV1]
AT1G71520	2.342	6.16278e-06	Ethylene-responsive transcription factor ERF020 [Source:UniProtKB/Swiss-Prot;Acc:Q9C9I8]
AT5G01100	2.343	6.16995e-28	FRB1 [Source:UniProtKB/TrEMBL;Acc:A0A178U817]
AT3G25250	2.346	1.38814e-08	Serine/threonine-protein kinase OXI1 [Source:UniProtKB/Swiss-Prot;Acc:Q9LSF1]
AT3G09940	2.353	7.64667e-24	Monodehydroascorbate reductase 3 [Source:UniProtKB/Swiss-Prot;Acc:Q9SR59]
AT5G48430	2.359	8.21018e-13	Aspartyl protease family protein [Source:UniProtKB/TrEMBL;Acc:Q9LV70]
AT2G39518	2.362	1.69702e-11	CASP-like protein 4D2 [Source:UniProtKB/Swiss-Prot;Acc:Q56X75]
AT3G51450	2.363	6.53666e-23	Protein STRICTOSIDINE SYNTHASE-LIKE 7 [Source:UniProtKB/Swiss-Prot;Acc:Q9SD04]
AT5G56960	2.364	3.20378e-06	basic helix-loop-helix (bHLH) DNA-binding family protein [Source:TAIR;Acc:AT5G56960]
AT4G12720	2.373	1.39357e-19	Nudix hydrolase 7 [Source:UniProtKB/TrEMBL;Acc:F4JRE7]
AT3G44860	2.373	1.14385e-13	Farnesoic acid carboxyl-O-methyltransferase [Source:UniProtKB/Swiss-Prot;Acc:Q9FYC4]
AT5G28610	2.373	1.74887e-07	Putative uncharacterized protein T10I18.2 [Source:UniProtKB/TrEMBL;Acc:Q9LKU5]
AT4G38560	2.375	1.31999e-10	Phospholipase like protein [Source:UniProtKB/TrEMBL;Acc:Q0WV01]
AT3G59750	2.382	6.91456e-13	Putative L-type lectin-domain containing receptor kinase V.8 [Source:UniProtKB/Swiss-Prot;Acc:Q9M1Z9]
AT4G01950	2.385	1.90199e-19	glycerol-3-phosphate acyltransferase 3 [Source:TAIR;Acc:AT4G01950]
AT1G80840	2.386	2.48604e-07	Probable WRKY transcription factor 40 [Source:UniProtKB/Swiss-Prot;Acc:Q9SAH7]
AT5G41550	2.39	6.31422e-10	Disease resistance protein-like [Source:UniProtKB/TrEMBL;Acc:Q9FFS5]
AT1G53625	2.391	2.52176e-09	At1g53625 [Source:UniProtKB/TrEMBL;Acc:Q9LPH9]
AT5G54710	2.396	3.88216e-20	Ankyrin repeat family protein [Source:TAIR;Acc:AT5G54710]
AT3G52450	2.398	3.17061e-25	PUB22 [Source:UniProtKB/TrEMBL;Acc:A0A178VML4]
AT3G02840	2.402	3.48936e-06	ARM repeat superfamily protein [Source:UniProtKB/TrEMBL;Acc:Q9M8S5]
AT1G05675	2.407	2.17634e-06	UDP-Glycosyltransferase superfamily protein [Source:UniProtKB/TrEMBL;Acc:A0A1W6AJW6]
AT3G28210	2.418	6.47298e-22	Zinc finger AN1 domain-containing stress-associated protein 12 [Source:UniProtKB/Swiss-Prot;Acc:Q67YE6]
AT1G20310	2.418	1.83963e-07	Putative uncharacterized protein [Source:UniProtKB/TrEMBL;Acc:Q8L956]
AT2G44370	2.422	4.28498e-13	At2g44370 [Source:UniProtKB/TrEMBL;Acc:O64871]
AT3G43250	2.426	1.11082e-07	Coiled-coil protein (DUF572) [Source:UniProtKB/TrEMBL;Acc:Q9LXK9]
AT5G56980	2.428	9.72864e-24	unknown protein; FUNCTIONS IN: molecular_function unknown; INVOLVED IN: biological_process unknown; LOCATED IN: endomembrane system; EXPRESSED IN: 18 plant structures; EXPRESSED DURING: 12 growth stages; BEST Arabidopsis thaliana protein match is: u /.../ protein (TAIR:AT4G26130.1); Has 30201 Blast hits to 17322 proteins in 780 species: Archae - 12; Bacteria - 1396; Metazoa - 17338; Fungi - 3422;…
AT5G12340	2.446	1.13303e-11	Putative uncharacterized protein [Source:UniProtKB/TrEMBL;Acc:Q1PDX4]
AT5G53750	2.453	1.45259e-62	CBS domain-containing protein [Source:UniProtKB/TrEMBL;Acc:F4JXB6]
AT4G36950	2.459	8.50015e-09	MAPKKK21 [Source:UniProtKB/TrEMBL;Acc:Q6K1M3]
AT5G38700	2.462	3.25249e-07	Putative uncharacterized protein At5g38700 [Source:UniProtKB/TrEMBL;Acc:Q570M0]
AT2G35658	2.464	9.55459e-18	unknown protein; FUNCTIONS IN: molecular_function unknown; INVOLVED IN: biological_process unknown; LOCATED IN: cellular_component unknown; BEST Arabidopsis thaliana protein match is: unknown protein (TAIR:AT4G16840.1); Has 30201 Blast hits to 17322 /.../ins in 780 species: Archae - 12; Bacteria - 1396; Metazoa - 17338; Fungi - 3422; Plants - 5037; Viruses - 0; Other Eukaryotes - 2996 (source: NC…
AT2G34600	2.464	7.68587e-13	Protein TIFY 5B [Source:UniProtKB/Swiss-Prot;Acc:O64687]
AT1G08860	2.464	4.98144e-09	Protein BONZAI 3 [Source:UniProtKB/Swiss-Prot;Acc:Q5XQC7]
AT5G19240	2.464	4.05653e-08	Uncharacterized GPI-anchored protein At5g19240 [Source:UniProtKB/Swiss-Prot;Acc:Q84VZ5]
AT3G48520	2.471	6.26815e-08	CYP94B3 [Source:UniProtKB/TrEMBL;Acc:A0A178V8H3]
AT5G24030	2.474	4.79003e-18	S-type anion channel SLAH3 [Source:UniProtKB/Swiss-Prot;Acc:Q9FLV9]
AT5G64905	2.474	5.32658e-07	Elicitor peptide 3 [Source:UniProtKB/Swiss-Prot;Acc:Q8LAX3]
AT2G32190	2.486	2.5222e-31	Expressed protein [Source:UniProtKB/TrEMBL;Acc:Q9SKY1]
AT5G49480	2.492	4.13163e-45	AT5g49480 [Source:UniProtKB/TrEMBL;Acc:Q9FDX6]
AT5G01380	2.492	1.10561e-11	Trihelix transcription factor GT-3a [Source:UniProtKB/Swiss-Prot;Acc:Q9SDW0]
AT1G50745	2.52	1.94063e-12	Plant mobile domain protein [Source:UniProtKB/TrEMBL;Acc:A0A1P8AP45]
AT5G49520	2.535	1.88768e-37	Probable WRKY transcription factor 48 [Source:UniProtKB/Swiss-Prot;Acc:Q9FGZ4]
AT1G19020	2.543	5.49998e-14	Putative uncharacterized protein [Source:UniProtKB/TrEMBL;Acc:Q8VYY6]
AT2G27080	2.548	2.10877e-21	NDR1/HIN1-like protein 13 [Source:UniProtKB/Swiss-Prot;Acc:Q9ZVD2]
AT2G22470	2.548	4.57778e-16	Classical arabinogalactan protein 2 [Source:UniProtKB/Swiss-Prot;Acc:Q9SJY7]
AT4G01360	2.548	4.39793e-09	BYPASS1-related protein [Source:UniProtKB/TrEMBL;Acc:F4JI15]
AT1G50750	2.55	9.3111e-15	Plant mobile domain protein family [Source:TAIR;Acc:AT1G50750]
AT1G47130	2.552	4.88073e-07
AT4G24570	2.56	3.64066e-09	DIC2 [Source:UniProtKB/TrEMBL;Acc:A0A178URN9]
AT4G20000	2.572	2.5063e-11	At4g20000 [Source:UniProtKB/TrEMBL;Acc:O49427]
AT2G32140	2.587	2.80508e-08	Transmembrane receptor protein [Source:UniProtKB/TrEMBL;Acc:F4ISS7]
AT2G22760	2.588	2.19346e-09	Putative uncharacterized protein At2g22760 [Source:UniProtKB/TrEMBL;Acc:C0SV56]
AT2G47140	2.588	6.67919e-09	Short-chain dehydrogenase reductase 3b [Source:UniProtKB/Swiss-Prot;Acc:Q94K41]
AT1G19180	2.617	2.7671e-34	TIFY10A [Source:UniProtKB/TrEMBL;Acc:A0A178W7G1]
AT2G20562	2.62	9.08385e-13	Putative uncharacterized protein [Source:UniProtKB/TrEMBL;Acc:Q1G309]
AT2G27690	2.625	1.26613e-10	Cytochrome P450 94C1 [Source:UniProtKB/Swiss-Prot;Acc:Q9ZUX1]
AT3G14200	2.626	1.23345e-28	Chaperone DnaJ-domain superfamily protein [Source:UniProtKB/TrEMBL;Acc:Q9LJG5]
AT1G17420	2.629	3.98015e-19	"Lipoxygenase 3
AT1G56060	2.64	1.18548e-13	unknown protein; BEST Arabidopsis thaliana protein match is: unknown protein (TAIR:AT2G32210.1); Has 180 Blast hits to 180 proteins in 22 species: Archae - 0; Bacteria - 0; Metazoa - 0; Fungi - 10; Plants - 170; Viruses - 0; Other Eukaryotes - 0 (so /.../NCBI BLink). [Source:TAIR;Acc:AT1G56060]
AT4G14370	2.648	2.49494e-15	Disease resistance protein (TIR-NBS-LRR class) family [Source:TAIR;Acc:AT4G14370]
AT1G09950	2.649	1.41708e-11	At1g09950 [Source:UniProtKB/TrEMBL;Acc:O04515]
AT4G02170	2.662	3.26839e-14	unknown protein; BEST Arabidopsis thaliana protein match is: unknown protein (TAIR:AT5G38700.1); Has 53 Blast hits to 53 proteins in 10 species: Archae - 0; Bacteria - 0; Metazoa - 0; Fungi - 0; Plants - 53; Viruses - 0; Other Eukaryotes - 0 (source /.../ BLink). [Source:TAIR;Acc:AT4G02170]
AT1G28370	2.663	2.01664e-15	ERF domain protein 11 [Source:TAIR;Acc:AT1G28370]
AT3G23250	2.67	1.13278e-18	Transcription factor MYB15 [Source:UniProtKB/Swiss-Prot;Acc:Q9LTC4]
AT5G12020	2.673	5.41962e-14	17.6 kDa class II heat shock protein [Source:UniProtKB/Swiss-Prot;Acc:P29830]
AT4G26200	2.684	6.24439e-20	1-aminocyclopropane-1-carboxylate synthase 7 [Source:UniProtKB/Swiss-Prot;Acc:Q9STR4]
AT5G45340	2.696	8.00283e-23	Abscisic acid 8'-hydroxylase 3 [Source:UniProtKB/Swiss-Prot;Acc:Q9FH76]
AT3G16860	2.697	5.24956e-41	COBRA-like protein 8 [Source:UniProtKB/Swiss-Prot;Acc:Q9LIB6]
AT1G65390	2.699	4.06651e-18	Protein PHLOEM PROTEIN 2-LIKE A5 [Source:UniProtKB/Swiss-Prot;Acc:Q9C5Q9]
AT1G17380	2.7	8.07801e-20	Protein TIFY 11A [Source:UniProtKB/Swiss-Prot;Acc:Q9LDU5]
AT4G29780	2.704	3.01848e-17	Putative uncharacterized protein At4g29780 [Source:UniProtKB/TrEMBL;Acc:Q84J48]
AT5G57010	2.71	4.12605e-20	IQ domain-containing protein IQM5 [Source:UniProtKB/Swiss-Prot;Acc:Q058N0]
AT4G21680	2.718	1.1873e-16	Protein NRT1/ PTR FAMILY 7.2 [Source:UniProtKB/Swiss-Prot;Acc:Q8GXN2]
AT3G12580	2.726	3.05306e-21	Probable mediator of RNA polymerase II transcription subunit 37c [Source:UniProtKB/Swiss-Prot;Acc:Q9LHA8]
AT5G40348	2.728	2.40165e-08
AT1G14540	2.73	2.26312e-12	Peroxidase [Source:UniProtKB/TrEMBL;Acc:A0A178WND9]
AT3G09440	2.736	5.73825e-31	Heat shock protein 70 (Hsp 70) family protein [Source:UniProtKB/TrEMBL;Acc:A0A178VI76]
AT1G36622	2.743	1.30991e-15	Putative uncharacterized protein [Source:UniProtKB/TrEMBL;Acc:Q1G3E7]
AT1G30135	2.779	2.45892e-27	Protein TIFY 5A [Source:UniProtKB/Swiss-Prot;Acc:Q8LBM2]
AT5G48540	2.779	2.18488e-16	Cysteine-rich repeat secretory protein 55 [Source:UniProtKB/Swiss-Prot;Acc:Q9LV60]
AT2G25460	2.795	6.12506e-18	CONTAINS InterPro DOMAIN/s: C2 calcium-dependent membrane targeting (InterPro:IPR000008); BEST Arabidopsis thaliana protein match is: unknown protein (TAIR:AT5G04860.1); Has 108 Blast hits to 69 proteins in 11 species: Archae - 0; Bacteria - 0; Meta /.../0; Fungi - 0; Plants - 108; Viruses - 0; Other Eukaryotes - 0 (source: NCBI BLink). [Source:TAIR;Acc:AT2G25460]
AT5G02490	2.809	6.03654e-29	Probable mediator of RNA polymerase II transcription subunit 37c [Source:UniProtKB/Swiss-Prot;Acc:P22954]
AT5G42380	2.824	2.35407e-11	Calcium-binding protein CML37 [Source:UniProtKB/Swiss-Prot;Acc:Q9FIH9]
AT1G02400	2.853	8.86229e-22	Gibberellin 2-beta-dioxygenase 6 [Source:UniProtKB/Swiss-Prot;Acc:Q9FZ21]
AT3G07195	2.9	1.68601e-17	RPM1-interacting protein 4 (RIN4) family protein [Source:UniProtKB/TrEMBL;Acc:A0A1I9LSZ8]
AT2G27660	2.932	2.25298e-25	Cysteine/histidine-rich C1 domain-containing protein [Source:UniProtKB/TrEMBL;Acc:Q9ZUW8]
AT2G32130	2.934	2.33207e-09	At2g32130 [Source:UniProtKB/TrEMBL;Acc:Q9SKY7]
AT2G20150	2.944	2.30504e-11	Putative uncharacterized protein At2g20150/T2G17.5 [Source:UniProtKB/TrEMBL;Acc:Q84X45]
AT4G11470	2.955	1.94488e-11	cysteine-rich RLK (RECEPTOR-like protein kinase) 31 [Source:TAIR;Acc:AT4G11470]
AT2G40180	2.979	2.62326e-24	PP2C-type phosphatase AP2C3 [Source:UniProtKB/TrEMBL;Acc:F6LPR7]
AT3G09870	2.997	4.08053e-10	F8A24.8 protein [Source:UniProtKB/TrEMBL;Acc:Q9SF89]
AT2G23110	3.055	5.49998e-14	At2g23110 [Source:UniProtKB/TrEMBL;Acc:O64820]
AT1G72520	3.101	6.1713e-12	"Lipoxygenase 4
AT1G07160	3.107	2.60451e-10	PP2C-type phosphatase AP2C2 [Source:UniProtKB/TrEMBL;Acc:F6LPR6]
AT2G39200	3.112	4.94794e-26	MLO-like protein [Source:UniProtKB/TrEMBL;Acc:A0A178VNS1]
AT4G27654	3.156	3.87497e-16	At4g27654 [Source:UniProtKB/TrEMBL;Acc:Q3E9V5]
AT5G64870	3.174	1.22163e-35	Flotillin-like protein 3 [Source:UniProtKB/Swiss-Prot;Acc:Q9LV90]
AT4G34410	3.197	1.41148e-11	Ethylene-responsive transcription factor ERF109 [Source:UniProtKB/Swiss-Prot;Acc:Q9SZ06]
AT2G22500	3.239	3.12973e-31	Mitochondrial uncoupling protein 5 [Source:UniProtKB/Swiss-Prot;Acc:Q9SJY5]
AT4G30430	3.325	1.3512e-13	Tetraspanin-9 [Source:UniProtKB/Swiss-Prot;Acc:Q9M0B7]
AT1G51820	3.362	3.516e-33	Probable LRR receptor-like serine/threonine-protein kinase At1g51820 [Source:UniProtKB/Swiss-Prot;Acc:C0LGG3]
AT5G52050	3.451	1.54535e-32	Protein DETOXIFICATION 50 [Source:UniProtKB/Swiss-Prot;Acc:Q9FJ87]
AT3G01830	3.48	2.22122e-15	Probable calcium-binding protein CML40 [Source:UniProtKB/Swiss-Prot;Acc:Q9SGI8]
AT2G32200	3.567	2.46055e-20	unknown protein; BEST Arabidopsis thaliana protein match is: unknown protein (TAIR:AT2G32210.1); Has 131 Blast hits to 131 proteins in 14 species: Archae - 0; Bacteria - 0; Metazoa - 0; Fungi - 1; Plants - 130; Viruses - 0; Other Eukaryotes - 0 (sou /.../CBI BLink). [Source:TAIR;Acc:AT2G32200]
AT4G18540	3.57	5.93864e-15	Putative uncharacterized protein AT4g18540 [Source:UniProtKB/TrEMBL;Acc:O49522]
AT2G32210	3.697	2.66712e-49	Expressed protein [Source:UniProtKB/TrEMBL;Acc:Q9SKX9]
AT4G27140	3.712	1.74379e-17	2S seed storage protein 1 [Source:UniProtKB/Swiss-Prot;Acc:P15457]
AT5G36925	3.827	3.68303e-37	Putative uncharacterized protein [Source:UniProtKB/TrEMBL;Acc:Q9FIW0]
AT3G25780	3.9	2.09076e-71	"Allene oxide cyclase 3
AT4G30280	4.219	3.69823e-127	Probable xyloglucan endotransglucosylase/hydrolase protein 18 [Source:UniProtKB/Swiss-Prot;Acc:Q9M0D2]
AT1G32910	4.359	1.25691e-36	HXXXD-type acyl-transferase-like protein [Source:UniProtKB/TrEMBL;Acc:Q9MAP9]
