# Supplementary material for: Stress response to CO2 deprivation by Arabidopsis thaliana in plant cultures
Source: PLoS One. 2019 Mar 13;14(3):e0212462. doi: 10.1371/journal.pone.0212462 (PMC6415875; doi:10.1371/journal.pone.0212462)
Supplement: S2 Supplementary Data — (XLSX) [file pone.0212462.s015.xlsx]

## Sheet: Non-Aerated to Aerated
The complete results of gene expression analysis (mRNA-Seq) and nonparametric pathway analysis : mRNA-Seq aerated to Parafilm® .
pathway.id	name	prop	count	Gene.id	log2FC	adjPval
ASPSYNII-PWY	cyanide detoxification I	1	4	AT5G22300	0.56	0.0174603	There are 610 pathways which involve 3441 genes. Single genes may be associated with more that one pathways and might be counted multiple times in the same pathway. 2510 genes out of 3441 are sequenced.
PWY-5997	&alpha;-linolenate biosynthesis I (plants and red algae)	0.75	4	AT2G29980	-0.48	8.47e-07	Denote the Ci(i = 1, · · · , 610) as the number of unique genes in the ith pathway and denote propi as the proportion of unique genes that being sequenced. 54 pathways have prop equal to 0.
PWY-5997	&alpha;-linolenate biosynthesis I (plants and red algae)	0.75	4	AT3G11170	0.44	0.00438079
PWY-5997	&alpha;-linolenate biosynthesis I (plants and red algae)	0.75	4	AT5G05580	0.56	0.012691
PWY-3941	&beta;-alanine biosynthesis II	0.5	6	AT3G16910	0.61	0.00105874
PWY-3941	&beta;-alanine biosynthesis II	0.5	6	AT1G20560	0.39	0.0292438
PWY-5946	&delta;-carotene biosynthesis	1	1	NA	NA	NA
PWY-5973	<i>cis</i>-vaccenate biosynthesis	0.714286	14	NA	NA	NA
PWY-5123	<i>trans, trans</i>-farnesyl diphosphate biosynthesis	0.833333	18	AT2G34630	0.4	8e-05
PWY-5123	<i>trans, trans</i>-farnesyl diphosphate biosynthesis	0.833333	18	AT1G49530	1.06	0.00831294
PWY-6457	<i>trans</i>-cinnamoyl-CoA biosynthesis	0.916667	12	AT5G16370	-1.02	3.05e-08
PWY-6457	<i>trans</i>-cinnamoyl-CoA biosynthesis	0.916667	12	AT5G16340	-0.62	9.33e-05
PWY-6457	<i>trans</i>-cinnamoyl-CoA biosynthesis	0.916667	12	AT1G21540	-0.97	0.00051236
PWY-6457	<i>trans</i>-cinnamoyl-CoA biosynthesis	0.916667	12	AT2G37040	0.6	0.000742029
PWY-6457	<i>trans</i>-cinnamoyl-CoA biosynthesis	0.916667	12	AT1G75960	-0.46	0.0352111
PWY-4661	1D-<i>myo</i>-inositol hexakisphosphate biosynthesis III (<i>Spirodela polyrrhiza</i>)	0.8	15	AT4G08170	1.29	6.24e-20
PWY-4661	1D-<i>myo</i>-inositol hexakisphosphate biosynthesis III (<i>Spirodela polyrrhiza</i>)	0.8	15	AT5G16760	0.44	0.00137742
PWY-4661	1D-<i>myo</i>-inositol hexakisphosphate biosynthesis III (<i>Spirodela polyrrhiza</i>)	0.8	15	AT5G58730	0.5	0.0136411
PWY-4661	1D-<i>myo</i>-inositol hexakisphosphate biosynthesis III (<i>Spirodela polyrrhiza</i>)	0.8	15	AT5G10170	-0.37	0.0168909
PWY-6554	1D-<i>myo</i>-inositol hexakisphosphate biosynthesis V (from Ins(1,3,4)P3)	0.769231	13	AT4G08170	1.29	6.24e-20
PWY-6554	1D-<i>myo</i>-inositol hexakisphosphate biosynthesis V (from Ins(1,3,4)P3)	0.769231	13	AT5G16760	0.44	0.00137742
PWY-6554	1D-<i>myo</i>-inositol hexakisphosphate biosynthesis V (from Ins(1,3,4)P3)	0.769231	13	AT5G07370	0.28	0.0296543
CHLOROPHYLL-SYN	3,8-divinyl-chlorophyllide <i>a</i> biosynthesis I (aerobic, light-dependent)	0.647059	17	AT4G03205	-0.49	0.000235236
CHLOROPHYLL-SYN	3,8-divinyl-chlorophyllide <i>a</i> biosynthesis I (aerobic, light-dependent)	0.647059	17	AT5G45930	-0.24	0.0444507
CHLOROPHYLL-SYN	3,8-divinyl-chlorophyllide <i>a</i> biosynthesis I (aerobic, light-dependent)	0.647059	17	AT4G25080	-0.33	0.0458104
PWY-6890	4-amino-2-methyl-5-diphosphomethylpyrimidine biosynthesis	0.666667	3	AT2G29630	-0.61	6.82e-05
PWY-6535	4-aminobutanoate degradation I	1	2	AT1G79440	-0.62	1.33e-05
PWY-6473	4-aminobutanoate degradation IV	1	2	AT1G79440	-0.62	1.33e-05
PWY-6333	acetaldehyde biosynthesis I	1	10	AT5G42250	0.45	0.0438141
PWY0-1313	acetate conversion to acetyl-CoA	1	5	AT5G23050	-0.91	7.7e-08
PWY0-1313	acetate conversion to acetyl-CoA	1	5	AT5G36880	0.72	6.11e-06
PWY0-1313	acetate conversion to acetyl-CoA	1	5	AT3G16910	0.61	0.00105874
PWY0-1313	acetate conversion to acetyl-CoA	1	5	AT1G20560	0.39	0.0292438
PWY-6605	adenine and adenosine salvage II	0.777778	9	AT5G11160	0.82	0.000494281
PWY-6605	adenine and adenosine salvage II	0.777778	9	AT1G80050	-0.54	0.000746752
PWY-5343	ajugose biosynthesis II (galactinol-independent)	1	1	AT5G08380	-0.56	0.0020019
PWY-5692	allantoin degradation to glyoxylate II	0.666667	3	AT5G43600	-0.38	0.044126
PWY-5697	allantoin degradation to ureidoglycolate I (urea producing)	0.5	2	AT4G04955	-0.77	0.00118958
PWY-5698	allantoin degradation to ureidoglycolate II (ammonia producing)	0.75	4	AT4G04955	-0.77	0.00118958
PWY-7450	anthocyanidin modification (<i>Arabidopsis</i>)	0.928571	28	AT2G18560	-0.86	1.22e-07
PWY-7450	anthocyanidin modification (<i>Arabidopsis</i>)	0.928571	28	AT1G03940	0.81	5.35e-07
PWY-7450	anthocyanidin modification (<i>Arabidopsis</i>)	0.928571	28	AT1G03495	0.79	8.27e-06
PWY-7450	anthocyanidin modification (<i>Arabidopsis</i>)	0.928571	28	AT4G27560	0.95	3.7e-05
PWY-7450	anthocyanidin modification (<i>Arabidopsis</i>)	0.928571	28	AT2G18570	-0.44	0.00815517
PWY-7450	anthocyanidin modification (<i>Arabidopsis</i>)	0.928571	28	AT2G22930	1.21	0.0102556
PWY-7450	anthocyanidin modification (<i>Arabidopsis</i>)	0.928571	28	AT4G27830	0.37	0.0404457
PWY-5125	anthocyanin biosynthesis	0.666667	12	AT2G18560	-0.86	1.22e-07
PWY-5125	anthocyanin biosynthesis	0.666667	12	AT2G18570	-0.44	0.00815517
PWY-5125	anthocyanin biosynthesis	0.666667	12	AT4G22880	-0.71	0.0402439
PWY-7267	anthocyanin biosynthesis (pelargonidin 3-<i>O</i>-glucoside)	1	8	AT2G18560	-0.86	1.22e-07
PWY-7267	anthocyanin biosynthesis (pelargonidin 3-<i>O</i>-glucoside)	1	8	AT2G18570	-0.44	0.00815517
PWY-7267	anthocyanin biosynthesis (pelargonidin 3-<i>O</i>-glucoside)	1	8	AT4G22880	-0.71	0.0402439
PWY-2261	ascorbate glutathione cycle	0.578947	19	AT1G07890	1.09	2.52e-19
PWY-2261	ascorbate glutathione cycle	0.578947	19	AT1G75270	0.96	4.82e-09
PWY-2261	ascorbate glutathione cycle	0.578947	19	AT4G08390	0.62	0.00143772
PWY-6443	benzoate biosynthesis I (CoA-dependent, &beta;-oxidative)	0.681818	44	AT5G14930	1.08	3.63e-09
PWY-6443	benzoate biosynthesis I (CoA-dependent, &beta;-oxidative)	0.681818	44	AT5G27320	-0.66	1.21e-08
PWY-6443	benzoate biosynthesis I (CoA-dependent, &beta;-oxidative)	0.681818	44	AT3G05120	-0.48	5.32e-06
PWY-6443	benzoate biosynthesis I (CoA-dependent, &beta;-oxidative)	0.681818	44	AT2G45600	-0.94	1.37e-05
PWY-6443	benzoate biosynthesis I (CoA-dependent, &beta;-oxidative)	0.681818	44	AT1G53920	0.98	1.7e-05
PWY-6443	benzoate biosynthesis I (CoA-dependent, &beta;-oxidative)	0.681818	44	AT1G49660	-0.72	0.000138777
PWY-6443	benzoate biosynthesis I (CoA-dependent, &beta;-oxidative)	0.681818	44	AT1G49650	-0.62	0.000220692
PWY-6443	benzoate biosynthesis I (CoA-dependent, &beta;-oxidative)	0.681818	44	AT1G65890	1.58	0.000551252
PWY-6443	benzoate biosynthesis I (CoA-dependent, &beta;-oxidative)	0.681818	44	AT5G16080	0.89	0.00112249
PWY-6443	benzoate biosynthesis I (CoA-dependent, &beta;-oxidative)	0.681818	44	AT3G10870	-0.36	0.014192
PWY-6443	benzoate biosynthesis I (CoA-dependent, &beta;-oxidative)	0.681818	44	AT2G03550	-0.61	0.0232377
PWY-6443	benzoate biosynthesis I (CoA-dependent, &beta;-oxidative)	0.681818	44	AT1G53990	1.13	0.0235475
PWY-6443	benzoate biosynthesis I (CoA-dependent, &beta;-oxidative)	0.681818	44	AT2G45610	-0.99	0.031806
PWY-6443	benzoate biosynthesis I (CoA-dependent, &beta;-oxidative)	0.681818	44	AT3G48700	0.86	0.0363611
PWY-7468	benzoyl-&beta;-<i>D</i>-glucopyranose biosynthesis	0.666667	3	AT2G43820	-0.87	4.37e-09
PWY-7067	betulinate biosynthesis	1	3	NA	NA	NA
PWY-699	brassinosteroid biosynthesis I	0.777778	9	AT5G05690	-0.58	0.00224688
PWY-699	brassinosteroid biosynthesis I	0.777778	9	AT3G30180	-0.5	0.0174661
PWY-699	brassinosteroid biosynthesis I	0.777778	9	AT3G13730	-0.58	0.0180779
PWY-6213	cadmium transport I	0.75	4	AT4G30110	-0.77	6.97e-07
PWY-6213	cadmium transport I	0.75	4	AT2G19110	-0.42	0.00460165
PWY-6673	caffeoylglucarate biosynthesis	0.777778	9	AT5G07870	-0.4	0.00221979
PWY-6673	caffeoylglucarate biosynthesis	0.777778	9	AT1G51680	0.43	0.0245106
CAMALEXIN-SYN	camalexin biosynthesis	0.72093	43	AT4G39950	1.56	2.25e-10
CAMALEXIN-SYN	camalexin biosynthesis	0.72093	43	AT2G30770	-1.72	2.3e-06
CAMALEXIN-SYN	camalexin biosynthesis	0.72093	43	AT3G48320	0.99	0.000444393
CAMALEXIN-SYN	camalexin biosynthesis	0.72093	43	AT2G22330	0.87	0.00105874
CAMALEXIN-SYN	camalexin biosynthesis	0.72093	43	AT3G26200	-0.61	0.00127791
CAMALEXIN-SYN	camalexin biosynthesis	0.72093	43	AT3G48280	0.74	0.00285271
CAMALEXIN-SYN	camalexin biosynthesis	0.72093	43	AT3G48310	0.57	0.0070788
CAMALEXIN-SYN	camalexin biosynthesis	0.72093	43	AT1G13080	0.73	0.0070788
CAMALEXIN-SYN	camalexin biosynthesis	0.72093	43	AT3G53280	0.36	0.0458702
PWY-6806	carotenoid cleavage	0.571429	7	AT4G19170	-1.07	0.00132608
PWY-5667	CDP-diacylglycerol biosynthesis I	0.807692	26	AT4G24160	1.55	2.71e-13
PWY-5667	CDP-diacylglycerol biosynthesis I	0.807692	26	AT1G02390	1.26	0.000435327
PWY-5667	CDP-diacylglycerol biosynthesis I	0.807692	26	AT1G06520	0.6	0.00079149
PWY-5667	CDP-diacylglycerol biosynthesis I	0.807692	26	AT2G38110	-0.49	0.0208275
PWY-5667	CDP-diacylglycerol biosynthesis I	0.807692	26	AT3G18850	-0.48	0.0404531
PWYQT-4482	CDP-diacylglycerol biosynthesis IV	0.9	10	NA	NA	NA
PWY-6039	chlorogenic acid biosynthesis I	0.833333	24	AT5G07870	-0.4	0.00221979
PWY-6039	chlorogenic acid biosynthesis I	0.833333	24	AT5G67160	0.44	0.0371791
PWY-6040	chlorogenic acid biosynthesis II	0.933333	15	AT5G07870	-0.4	0.00221979
PWY-6040	chlorogenic acid biosynthesis II	0.933333	15	AT5G67160	0.44	0.0371791
PWY-5068	chlorophyll cycle	0.833333	6	AT1G04620	-0.88	1.35e-10
PWY-5068	chlorophyll cycle	0.833333	6	AT1G44446	-0.51	0.0333516
PWY-3385	choline biosynthesis I	0.666667	12	AT1G71697	1.06	1.84e-10
PWY-3385	choline biosynthesis I	0.666667	12	AT1G43710	0.88	3.46e-06
PWY-3385	choline biosynthesis I	0.666667	12	AT1G48600	-0.3	0.00752823
PWY-3385	choline biosynthesis I	0.666667	12	AT1G74320	-0.32	0.0317997
PWY-3385	choline biosynthesis I	0.666667	12	AT1G17710	0.78	0.0336562
PWY-3385	choline biosynthesis I	0.666667	12	AT3G18000	-0.34	0.0394546
PWY-1269	CMP-3-deoxy-D-<I>manno</I>-octulosonate biosynthesis	0.5	6	AT1G79500	-0.68	1.36e-06
PWY-1269	CMP-3-deoxy-D-<I>manno</I>-octulosonate biosynthesis	0.5	6	AT1G16340	-0.43	0.0217882
PWY-5111	CMP-KDO biosynthesis II (from D-arabinose 5-phosphate)	0.4	5	AT1G79500	-0.68	1.36e-06
PWY-5111	CMP-KDO biosynthesis II (from D-arabinose 5-phosphate)	0.4	5	AT1G16340	-0.43	0.0217882
P401-PWY	cyanide degradation	1	3	NA	NA	NA
PWY0-541	cyclopropane fatty acid (CFA) biosynthesis	0.75	4	AT3G23480	-0.84	0.00295442
PWY0-541	cyclopropane fatty acid (CFA) biosynthesis	0.75	4	AT3G23510	0.48	0.031699
PWY-2902	cytokinin-<i>O</i>-glucosides biosynthesis	0.882353	17	AT2G28080	0.83	5.61e-16
PWY-2902	cytokinin-<i>O</i>-glucosides biosynthesis	0.882353	17	AT1G22370	-1.16	4.19e-05
PWY-2902	cytokinin-<i>O</i>-glucosides biosynthesis	0.882353	17	AT1G22380	-1.09	0.000321023
PWY-2902	cytokinin-<i>O</i>-glucosides biosynthesis	0.882353	17	AT1G22400	0.85	0.00193553
PWY-2902	cytokinin-<i>O</i>-glucosides biosynthesis	0.882353	17	AT2G36780	-0.71	0.005488
PWY-2902	cytokinin-<i>O</i>-glucosides biosynthesis	0.882353	17	AT2G36800	0.83	0.0165386
PWY-6364	D-<i>myo</i>-inositol (1,3,4)-trisphosphate biosynthesis	0.777778	9	AT4G18010	1.97	6.04e-23
PWY-6364	D-<i>myo</i>-inositol (1,3,4)-trisphosphate biosynthesis	0.777778	9	AT1G34120	-0.36	0.0244987
PWY-6364	D-<i>myo</i>-inositol (1,3,4)-trisphosphate biosynthesis	0.777778	9	AT1G05470	-0.49	0.0270739
PWY-6364	D-<i>myo</i>-inositol (1,3,4)-trisphosphate biosynthesis	0.777778	9	AT1G71710	0.4	0.0357569
PWY-6786	detoxification of reactive carbonyls in chloroplasts	0.736842	19	AT4G13180	1.36	4.78e-12
PWY-6786	detoxification of reactive carbonyls in chloroplasts	0.736842	19	AT3G61220	1.22	7.7e-08
PWY-6786	detoxification of reactive carbonyls in chloroplasts	0.736842	19	AT3G03980	-0.41	0.0101364
PWY-6786	detoxification of reactive carbonyls in chloroplasts	0.736842	19	AT2G37760	0.41	0.039325
PWY-6317	D-galactose degradation I (Leloir pathway)	0.615385	13	AT1G12780	-0.99	1.07e-13
PWY-6317	D-galactose degradation I (Leloir pathway)	0.615385	13	AT1G63180	-0.84	0.000569716
PWY-6317	D-galactose degradation I (Leloir pathway)	0.615385	13	AT4G10960	0.83	0.000819728
PWY-861	dhurrin biosynthesis	0.7	10	AT3G26330	0.42	0.0431854
TRIGLSYN-PWY	diacylglycerol and triacylglycerol biosynthesis	0.5	60	AT4G24160	1.55	2.71e-13
TRIGLSYN-PWY	diacylglycerol and triacylglycerol biosynthesis	0.5	60	AT2G01180	1.42	8.9e-08
TRIGLSYN-PWY	diacylglycerol and triacylglycerol biosynthesis	0.5	60	AT1G02390	1.26	0.000435327
TRIGLSYN-PWY	diacylglycerol and triacylglycerol biosynthesis	0.5	60	AT1G06520	0.6	0.00079149
TRIGLSYN-PWY	diacylglycerol and triacylglycerol biosynthesis	0.5	60	AT3G09560	0.51	0.0132345
TRIGLSYN-PWY	diacylglycerol and triacylglycerol biosynthesis	0.5	60	AT2G38110	-0.49	0.0208275
TRIGLSYN-PWY	diacylglycerol and triacylglycerol biosynthesis	0.5	60	AT2G19450	-0.6	0.0355367
TRIGLSYN-PWY	diacylglycerol and triacylglycerol biosynthesis	0.5	60	AT3G18850	-0.48	0.0404531
PWY-4101	D-sorbitol degradation I	0.941176	17	AT5G51970	-0.57	2.49e-05
PWY-4101	D-sorbitol degradation I	0.941176	17	AT1G66430	-0.22	0.0285758
PWY-4101	D-sorbitol degradation I	0.941176	17	AT1G50460	0.51	0.0443858
PWY-4101	D-sorbitol degradation I	0.941176	17	AT4G29130	0.24	0.0483754
PWY-5670	epoxysqualene biosynthesis	1	9	AT2G22830	-0.78	8.51e-08
PWY-5670	epoxysqualene biosynthesis	1	9	AT5G24160	0.86	1.28e-05
PWY-5670	epoxysqualene biosynthesis	1	9	AT5G24150	1.2	9.5e-05
PWY-5670	epoxysqualene biosynthesis	1	9	AT1G58440	0.49	0.000317145
PWY-5670	epoxysqualene biosynthesis	1	9	AT5G24155	1.12	0.0017078
PWY-7120	esterified suberin biosynthesis	0.875	8	AT3G48720	-1	3.18e-05
PWY-7120	esterified suberin biosynthesis	0.875	8	AT5G41040	-0.78	0.000110417
PWY-7120	esterified suberin biosynthesis	0.875	8	AT5G63560	-0.73	0.00166843
ETOH-ACETYLCOA-ANA-PWY	ethanol degradation I	0.909091	11	AT5G42250	0.45	0.0438141
PWY66-21	ethanol degradation II	1	23	AT5G23050	-0.91	7.7e-08
PWY66-21	ethanol degradation II	1	23	AT5G36880	0.72	6.11e-06
PWY66-21	ethanol degradation II	1	23	AT4G34240	0.58	7.49e-06
PWY66-21	ethanol degradation II	1	23	AT3G16910	0.61	0.00105874
PWY66-21	ethanol degradation II	1	23	AT3G24503	0.43	0.00145148
PWY66-21	ethanol degradation II	1	23	AT1G20560	0.39	0.0292438
PWY66-21	ethanol degradation II	1	23	AT5G42250	0.45	0.0438141
ETHYL-PWY	ethylene biosynthesis I (plants)	0.884615	26	AT4G26200	2.68	6.24e-20
ETHYL-PWY	ethylene biosynthesis I (plants)	0.884615	26	AT3G49620	1.43	4.51e-12
ETHYL-PWY	ethylene biosynthesis I (plants)	0.884615	26	AT2G22810	-1.75	8.66e-12
ETHYL-PWY	ethylene biosynthesis I (plants)	0.884615	26	AT3G17390	1.24	2.66e-08
ETHYL-PWY	ethylene biosynthesis I (plants)	0.884615	26	AT4G08040	1.61	9.05e-06
ETHYL-PWY	ethylene biosynthesis I (plants)	0.884615	26	AT2G36880	0.67	2.12e-05
ETHYL-PWY	ethylene biosynthesis I (plants)	0.884615	26	AT5G65800	-2.08	3.93e-05
ETHYL-PWY	ethylene biosynthesis I (plants)	0.884615	26	AT4G37770	1.02	0.00214838
ETHYL-PWY	ethylene biosynthesis I (plants)	0.884615	26	AT4G11280	1.06	0.00323107
ETHYL-PWY	ethylene biosynthesis I (plants)	0.884615	26	AT1G12010	-0.83	0.00418883
ETHYL-PWY	ethylene biosynthesis I (plants)	0.884615	26	AT1G62380	0.44	0.017359
ETHYL-PWY	ethylene biosynthesis I (plants)	0.884615	26	AT1G01480	1.03	0.0242027
ETHYL-PWY	ethylene biosynthesis I (plants)	0.884615	26	AT3G50210	-0.39	0.037007
PWY-5859	eugenol and isoeugenol biosynthesis	0.5	10	AT1G32910	4.36	1.26e-36
PWY-5859	eugenol and isoeugenol biosynthesis	0.5	10	AT4G39230	0.81	0.00140182
FASYN-ELONG-PWY	fatty acid elongation -- saturated	0.769231	13	NA	NA	NA
PWY-5168	ferulate and sinapate biosynthesis	1	4	AT3G24503	0.43	0.00145148
PWY-5168	ferulate and sinapate biosynthesis	1	4	AT5G54160	0.34	0.0218155
RIBOSYN2-PWY	flavin biosynthesis I (bacteria and plants)	0.692308	13	AT2G22450	-0.95	1.18e-07
RIBOSYN2-PWY	flavin biosynthesis I (bacteria and plants)	0.692308	13	AT5G64300	0.63	4.81e-05
RIBOSYN2-PWY	flavin biosynthesis I (bacteria and plants)	0.692308	13	AT2G20690	0.32	0.000940285
RIBOSYN2-PWY	flavin biosynthesis I (bacteria and plants)	0.692308	13	AT4G20960	0.26	0.0237645
PWY1F-FLAVSYN	flavonoid biosynthesis	0.636364	33	AT3G21230	1.25	4.45e-09
PWY1F-FLAVSYN	flavonoid biosynthesis	0.636364	33	AT5G16370	-1.02	3.05e-08
PWY1F-FLAVSYN	flavonoid biosynthesis	0.636364	33	AT2G36690	2.07	3.04e-05
PWY1F-FLAVSYN	flavonoid biosynthesis	0.636364	33	AT5G16340	-0.62	9.33e-05
PWY1F-FLAVSYN	flavonoid biosynthesis	0.636364	33	AT3G60290	-1.19	0.00011753
PWY1F-FLAVSYN	flavonoid biosynthesis	0.636364	33	AT5G13930	-0.78	0.000157203
PWY1F-FLAVSYN	flavonoid biosynthesis	0.636364	33	AT1G21540	-0.97	0.00051236
PWY1F-FLAVSYN	flavonoid biosynthesis	0.636364	33	AT3G55970	1.08	0.00119916
PWY1F-FLAVSYN	flavonoid biosynthesis	0.636364	33	AT1G51680	0.43	0.0245106
PWY1F-FLAVSYN	flavonoid biosynthesis	0.636364	33	AT1G75960	-0.46	0.0352111
PWY-2161	folate polyglutamylation	0.857143	14	AT1G36370	0.9	1.28e-06
PWY-2161	folate polyglutamylation	0.857143	14	AT3G55630	0.8	0.000278313
PWY-2161	folate polyglutamylation	0.857143	14	AT1G50480	-0.36	0.00484989
PWY-2161	folate polyglutamylation	0.857143	14	AT4G13930	0.58	0.0262725
PWY-2161B-PMN	folate polyglutamylation II	1	5	AT3G55630	0.8	0.000278313
PWY-1881	formate oxidation to CO<sub>2</sub>	1	1	AT5G14780	-0.47	2.53e-06
PWY66-423	fructose 2,6-bisphosphate biosynthesis	0.166667	6	NA	NA	NA
PWY-5034	GA<sub>12</sub> biosynthesis	1	3	NA	NA	NA
PWY-401	galactolipid biosynthesis I	0.75	8	AT2G11810	-1.11	0.000476992
PWY-401	galactolipid biosynthesis I	0.75	8	AT5G20410	-0.5	0.0239544
PWY-5661	GDP-glucose biosynthesis	0.666667	12	AT1G50460	0.51	0.0443858
PWY-5661	GDP-glucose biosynthesis	0.666667	12	AT4G29130	0.24	0.0483754
PWY-66	GDP-L-fucose biosynthesis I (from GDP-D-mannose)	0.6	5	AT3G51160	1.06	4.41e-07
PWY-5659	GDP-mannose biosynthesis	0.75	12	AT1G74910	-0.64	1.41e-06
PWY-5659	GDP-mannose biosynthesis	0.75	12	AT2G39770	0.3	0.00468751
PWY-5122	geranyl diphosphate biosynthesis	0.866667	15	AT2G34630	0.4	8e-05
PWY-5122	geranyl diphosphate biosynthesis	0.866667	15	AT1G49530	1.06	0.00831294
PWY-5120	geranylgeranyl diphosphate biosynthesis	0.8125	16	AT1G17050	0.57	0.00266069
PWY-5120	geranylgeranyl diphosphate biosynthesis	0.8125	16	AT1G49530	1.06	0.00831294
PWY-5120	geranylgeranyl diphosphate biosynthesis	0.8125	16	AT1G78510	0.44	0.0221147
PWY-5070	gibberellin biosynthesis I (non C-3, non C-13 hydroxylation)	0.818182	11	AT5G51810	-2.31	3.14e-10
PWY-5070	gibberellin biosynthesis I (non C-3, non C-13 hydroxylation)	0.818182	11	AT4G25420	-1.47	4.18e-08
PWY-5070	gibberellin biosynthesis I (non C-3, non C-13 hydroxylation)	0.818182	11	AT3G19010	1.33	1.02e-06
PWY-5070	gibberellin biosynthesis I (non C-3, non C-13 hydroxylation)	0.818182	11	AT1G14120	0.78	0.00544215
PWY-5070	gibberellin biosynthesis I (non C-3, non C-13 hydroxylation)	0.818182	11	AT1G15550	-0.72	0.00976901
PWY-5036	gibberellin biosynthesis II (early C-3 hydroxylation)	0.666667	3	AT4G25420	-1.47	4.18e-08
PWY-5036	gibberellin biosynthesis II (early C-3 hydroxylation)	0.666667	3	AT1G15550	-0.72	0.00976901
PWY-5035	gibberellin biosynthesis III (early C-13 hydroxylation)	0.928571	14	AT5G51810	-2.31	3.14e-10
PWY-5035	gibberellin biosynthesis III (early C-13 hydroxylation)	0.928571	14	AT4G25420	-1.47	4.18e-08
PWY-5035	gibberellin biosynthesis III (early C-13 hydroxylation)	0.928571	14	AT3G19010	1.33	1.02e-06
PWY-5035	gibberellin biosynthesis III (early C-13 hydroxylation)	0.928571	14	AT5G24910	-0.99	0.00146442
PWY-5035	gibberellin biosynthesis III (early C-13 hydroxylation)	0.928571	14	AT1G14120	0.78	0.00544215
PWY-5035	gibberellin biosynthesis III (early C-13 hydroxylation)	0.928571	14	AT1G15550	-0.72	0.00976901
GLUCONEO-PWY	gluconeogenesis I	0.844828	58	AT5G11670	0.81	7.96e-05
GLUCONEO-PWY	gluconeogenesis I	0.844828	58	AT1G09780	1.03	0.000120675
GLUCONEO-PWY	gluconeogenesis I	0.844828	58	AT5G64380	-0.64	0.000773997
GLUCONEO-PWY	gluconeogenesis I	0.844828	58	AT1G79530	-0.43	0.00156894
GLUCONEO-PWY	gluconeogenesis I	0.844828	58	AT1G79550	0.37	0.00283906
GLUCONEO-PWY	gluconeogenesis I	0.844828	58	AT1G53240	0.37	0.00286828
GLUCONEO-PWY	gluconeogenesis I	0.844828	58	AT4G00570	0.46	0.0035276
GLUCONEO-PWY	gluconeogenesis I	0.844828	58	AT2G22780	0.36	0.00382753
GLUCONEO-PWY	gluconeogenesis I	0.844828	58	AT3G47520	0.42	0.00462075
GLUCONEO-PWY	gluconeogenesis I	0.844828	58	AT1G16300	0.54	0.00489473
GLUCONEO-PWY	gluconeogenesis I	0.844828	58	AT2G36530	0.44	0.00650441
GLUCONEO-PWY	gluconeogenesis I	0.844828	58	AT1G56190	-0.24	0.0437521
GLUCONEO-PWY	gluconeogenesis I	0.844828	58	AT1G04410	-0.22	0.0479849
PWY66-399	gluconeogenesis III	0.75	56	AT1G78050	1.36	2.61e-07
PWY66-399	gluconeogenesis III	0.75	56	AT1G09780	1.03	0.000120675
PWY66-399	gluconeogenesis III	0.75	56	AT5G64380	-0.64	0.000773997
PWY66-399	gluconeogenesis III	0.75	56	AT1G79530	-0.43	0.00156894
PWY66-399	gluconeogenesis III	0.75	56	AT1G79550	0.37	0.00283906
PWY66-399	gluconeogenesis III	0.75	56	AT1G53240	0.37	0.00286828
PWY66-399	gluconeogenesis III	0.75	56	AT2G22780	0.36	0.00382753
PWY66-399	gluconeogenesis III	0.75	56	AT3G47520	0.42	0.00462075
PWY66-399	gluconeogenesis III	0.75	56	AT1G16300	0.54	0.00489473
PWY66-399	gluconeogenesis III	0.75	56	AT2G36530	0.44	0.00650441
PWY66-399	gluconeogenesis III	0.75	56	AT1G56190	-0.24	0.0437521
PWY66-399	gluconeogenesis III	0.75	56	AT1G04410	-0.22	0.0479849
GLUCOSE1PMETAB-PWY	glucose and glucose-1-phosphate degradation	0.5	16	AT1G50460	0.51	0.0443858
GLUCOSE1PMETAB-PWY	glucose and glucose-1-phosphate degradation	0.5	16	AT4G29130	0.24	0.0483754
PWY-5267	glucosinolate activation	0.785714	14	AT1G47600	-1.96	0.000183791
PWY-5267	glucosinolate activation	0.785714	14	AT1G51470	-1.84	0.00062797
PWY-5267	glucosinolate activation	0.785714	14	AT5G26000	-0.37	0.0180416
PWY-5267	glucosinolate activation	0.785714	14	AT5G25980	-0.46	0.0201563
PWYQT-4471	glucosinolate biosynthesis from dihomomethionine	0.754717	53	AT1G74100	2.03	1.82e-22
PWYQT-4471	glucosinolate biosynthesis from dihomomethionine	0.754717	53	AT1G06620	1.85	1.22e-15
PWYQT-4471	glucosinolate biosynthesis from dihomomethionine	0.754717	53	AT2G20610	1.07	2.04e-11
PWYQT-4471	glucosinolate biosynthesis from dihomomethionine	0.754717	53	AT1G24100	1.32	3.73e-11
PWYQT-4471	glucosinolate biosynthesis from dihomomethionine	0.754717	53	AT1G18590	1.41	1.12e-10
PWYQT-4471	glucosinolate biosynthesis from dihomomethionine	0.754717	53	AT1G62560	1.07	2.9e-07
PWYQT-4471	glucosinolate biosynthesis from dihomomethionine	0.754717	53	AT1G16410	0.95	1.28e-06
PWYQT-4471	glucosinolate biosynthesis from dihomomethionine	0.754717	53	AT5G59540	0.85	3.83e-06
PWYQT-4471	glucosinolate biosynthesis from dihomomethionine	0.754717	53	AT1G16400	1.02	4.23e-06
PWYQT-4471	glucosinolate biosynthesis from dihomomethionine	0.754717	53	AT1G65860	1.15	8.81e-06
PWYQT-4471	glucosinolate biosynthesis from dihomomethionine	0.754717	53	AT1G74090	0.7	0.000181314
PWYQT-4471	glucosinolate biosynthesis from dihomomethionine	0.754717	53	AT5G43440	-0.69	0.000935205
PWYQT-4471	glucosinolate biosynthesis from dihomomethionine	0.754717	53	AT2G25450	0.73	0.00116255
PWYQT-4471	glucosinolate biosynthesis from dihomomethionine	0.754717	53	AT1G06640	0.62	0.00328996
PWYQT-4471	glucosinolate biosynthesis from dihomomethionine	0.754717	53	AT1G04350	0.49	0.0184047
PWYQT-4471	glucosinolate biosynthesis from dihomomethionine	0.754717	53	AT1G06645	-0.37	0.0187793
PWYQT-4471	glucosinolate biosynthesis from dihomomethionine	0.754717	53	AT5G43450	0.34	0.0345717
PWY-1187	glucosinolate biosynthesis from homomethionine	0.615385	39	AT1G74100	2.03	1.82e-22
PWY-1187	glucosinolate biosynthesis from homomethionine	0.615385	39	AT2G20610	1.07	2.04e-11
PWY-1187	glucosinolate biosynthesis from homomethionine	0.615385	39	AT1G24100	1.32	3.73e-11
PWY-1187	glucosinolate biosynthesis from homomethionine	0.615385	39	AT1G18590	1.41	1.12e-10
PWY-1187	glucosinolate biosynthesis from homomethionine	0.615385	39	AT1G62560	1.07	2.9e-07
PWY-1187	glucosinolate biosynthesis from homomethionine	0.615385	39	AT1G16410	0.95	1.28e-06
PWY-1187	glucosinolate biosynthesis from homomethionine	0.615385	39	AT1G16400	1.02	4.23e-06
PWY-1187	glucosinolate biosynthesis from homomethionine	0.615385	39	AT1G65860	1.15	8.81e-06
PWY-1187	glucosinolate biosynthesis from homomethionine	0.615385	39	AT1G74090	0.7	0.000181314
PWYQT-4474	glucosinolate biosynthesis from pentahomomethionine	0.857143	28	AT1G74100	2.03	1.82e-22
PWYQT-4474	glucosinolate biosynthesis from pentahomomethionine	0.857143	28	AT2G20610	1.07	2.04e-11
PWYQT-4474	glucosinolate biosynthesis from pentahomomethionine	0.857143	28	AT1G24100	1.32	3.73e-11
PWYQT-4474	glucosinolate biosynthesis from pentahomomethionine	0.857143	28	AT1G18590	1.41	1.12e-10
PWYQT-4474	glucosinolate biosynthesis from pentahomomethionine	0.857143	28	AT1G62560	1.07	2.9e-07
PWYQT-4474	glucosinolate biosynthesis from pentahomomethionine	0.857143	28	AT1G16410	0.95	1.28e-06
PWYQT-4474	glucosinolate biosynthesis from pentahomomethionine	0.857143	28	AT1G16400	1.02	4.23e-06
PWYQT-4474	glucosinolate biosynthesis from pentahomomethionine	0.857143	28	AT1G65860	1.15	8.81e-06
PWYQT-4474	glucosinolate biosynthesis from pentahomomethionine	0.857143	28	AT1G74090	0.7	0.000181314
PWY-2821	glucosinolate biosynthesis from phenylalanine	0.666667	21	AT1G74100	2.03	1.82e-22
PWY-2821	glucosinolate biosynthesis from phenylalanine	0.666667	21	AT4G31500	1.57	1.98e-16
PWY-2821	glucosinolate biosynthesis from phenylalanine	0.666667	21	AT2G20610	1.07	2.04e-11
PWY-2821	glucosinolate biosynthesis from phenylalanine	0.666667	21	AT1G24100	1.32	3.73e-11
PWY-2821	glucosinolate biosynthesis from phenylalanine	0.666667	21	AT1G18590	1.41	1.12e-10
PWY-2821	glucosinolate biosynthesis from phenylalanine	0.666667	21	AT4G30530	1.25	9.69e-10
PWY-2821	glucosinolate biosynthesis from phenylalanine	0.666667	21	AT1G74090	0.7	0.000181314
PWYQT-4473	glucosinolate biosynthesis from tetrahomomethionine	0.857143	28	AT1G74100	2.03	1.82e-22
PWYQT-4473	glucosinolate biosynthesis from tetrahomomethionine	0.857143	28	AT2G20610	1.07	2.04e-11
PWYQT-4473	glucosinolate biosynthesis from tetrahomomethionine	0.857143	28	AT1G24100	1.32	3.73e-11
PWYQT-4473	glucosinolate biosynthesis from tetrahomomethionine	0.857143	28	AT1G18590	1.41	1.12e-10
PWYQT-4473	glucosinolate biosynthesis from tetrahomomethionine	0.857143	28	AT1G62560	1.07	2.9e-07
PWYQT-4473	glucosinolate biosynthesis from tetrahomomethionine	0.857143	28	AT1G16410	0.95	1.28e-06
PWYQT-4473	glucosinolate biosynthesis from tetrahomomethionine	0.857143	28	AT1G16400	1.02	4.23e-06
PWYQT-4473	glucosinolate biosynthesis from tetrahomomethionine	0.857143	28	AT1G65860	1.15	8.81e-06
PWYQT-4473	glucosinolate biosynthesis from tetrahomomethionine	0.857143	28	AT1G74090	0.7	0.000181314
PWYQT-4472	glucosinolate biosynthesis from trihomomethionine	0.857143	28	AT1G74100	2.03	1.82e-22
PWYQT-4472	glucosinolate biosynthesis from trihomomethionine	0.857143	28	AT2G20610	1.07	2.04e-11
PWYQT-4472	glucosinolate biosynthesis from trihomomethionine	0.857143	28	AT1G24100	1.32	3.73e-11
PWYQT-4472	glucosinolate biosynthesis from trihomomethionine	0.857143	28	AT1G18590	1.41	1.12e-10
PWYQT-4472	glucosinolate biosynthesis from trihomomethionine	0.857143	28	AT1G62560	1.07	2.9e-07
PWYQT-4472	glucosinolate biosynthesis from trihomomethionine	0.857143	28	AT1G16410	0.95	1.28e-06
PWYQT-4472	glucosinolate biosynthesis from trihomomethionine	0.857143	28	AT1G16400	1.02	4.23e-06
PWYQT-4472	glucosinolate biosynthesis from trihomomethionine	0.857143	28	AT1G65860	1.15	8.81e-06
PWYQT-4472	glucosinolate biosynthesis from trihomomethionine	0.857143	28	AT1G74090	0.7	0.000181314
PWY-601	glucosinolate biosynthesis from tryptophan	0.8	35	AT1G74100	2.03	1.82e-22
PWY-601	glucosinolate biosynthesis from tryptophan	0.8	35	AT4G31500	1.57	1.98e-16
PWY-601	glucosinolate biosynthesis from tryptophan	0.8	35	AT2G20610	1.07	2.04e-11
PWY-601	glucosinolate biosynthesis from tryptophan	0.8	35	AT1G24100	1.32	3.73e-11
PWY-601	glucosinolate biosynthesis from tryptophan	0.8	35	AT1G18590	1.41	1.12e-10
PWY-601	glucosinolate biosynthesis from tryptophan	0.8	35	AT4G39950	1.56	2.25e-10
PWY-601	glucosinolate biosynthesis from tryptophan	0.8	35	AT5G36220	1.02	6.71e-06
PWY-601	glucosinolate biosynthesis from tryptophan	0.8	35	AT5G57220	1.9	1.95e-05
PWY-601	glucosinolate biosynthesis from tryptophan	0.8	35	AT1G74090	0.7	0.000181314
PWY-601	glucosinolate biosynthesis from tryptophan	0.8	35	AT1G21120	1.81	0.000345393
PWY-601	glucosinolate biosynthesis from tryptophan	0.8	35	AT2G22330	0.87	0.00105874
PWY-601	glucosinolate biosynthesis from tryptophan	0.8	35	AT1G21110	1.55	0.00148176
PWY-601	glucosinolate biosynthesis from tryptophan	0.8	35	AT1G76790	0.83	0.00801795
PWY-601	glucosinolate biosynthesis from tryptophan	0.8	35	AT4G37320	-0.36	0.0241346
PWY-601	glucosinolate biosynthesis from tryptophan	0.8	35	AT1G66540	0.75	0.0263078
PWY-2161B	glutamate removal from folates	1	3	NA	NA	NA
PWY-6842	glutathione-mediated detoxification II	0.738462	65	AT2G47730	1.14	1.07e-13
PWY-6842	glutathione-mediated detoxification II	0.738462	65	AT2G30870	1.07	7.87e-11
PWY-6842	glutathione-mediated detoxification II	0.738462	65	AT1G75270	0.96	4.82e-09
PWY-6842	glutathione-mediated detoxification II	0.738462	65	AT1G17190	-1.09	1.36e-07
PWY-6842	glutathione-mediated detoxification II	0.738462	65	AT1G69920	2.34	4.89e-07
PWY-6842	glutathione-mediated detoxification II	0.738462	65	AT1G10370	0.98	1.09e-06
PWY-6842	glutathione-mediated detoxification II	0.738462	65	AT2G29440	1.27	1.55e-06
PWY-6842	glutathione-mediated detoxification II	0.738462	65	AT1G02920	1.29	9.12e-06
PWY-6842	glutathione-mediated detoxification II	0.738462	65	AT5G44070	1.32	9.46e-06
PWY-6842	glutathione-mediated detoxification II	0.738462	65	AT1G69930	1.53	0.000282959
PWY-6842	glutathione-mediated detoxification II	0.738462	65	AT2G29450	1.14	0.000699973
PWY-6842	glutathione-mediated detoxification II	0.738462	65	AT3G62760	1.63	0.0019088
PWY-6842	glutathione-mediated detoxification II	0.738462	65	AT1G17180	-1.25	0.00567625
PWY-6842	glutathione-mediated detoxification II	0.738462	65	AT1G02930	1.23	0.0062203
PWY-6842	glutathione-mediated detoxification II	0.738462	65	AT1G27140	-1.28	0.0252128
PWY-6842	glutathione-mediated detoxification II	0.738462	65	AT1G27130	0.43	0.0348895
PWY1F-353	glycine betaine biosynthesis III (plants)	0.75	4	NA	NA	NA
GLYSYN-ALA-PWY	glycine biosynthesis III	0.833333	6	AT1G70580	0.56	0.00697697
GLYSYN-ALA-PWY	glycine biosynthesis III	0.833333	6	AT4G39660	-0.26	0.0209898
GLYSYN-ALA-PWY	glycine biosynthesis III	0.833333	6	AT2G38400	-0.45	0.0387464
GLYSYN-ALA-PWY	glycine biosynthesis III	0.833333	6	AT1G23310	0.32	0.0420266
PWY-782	glycolipid desaturation	0.916667	12	AT3G11170	0.44	0.00438079
PWY-782	glycolipid desaturation	0.916667	12	AT5G05580	0.56	0.012691
PWY-782	glycolipid desaturation	0.916667	12	AT1G06090	-0.97	0.0142366
PWY-782	glycolipid desaturation	0.916667	12	AT1G06350	-0.6	0.0158677
PWY-782	glycolipid desaturation	0.916667	12	AT1G06080	-0.64	0.0242571
GLYCOLYSIS	glycolysis I (from glucose 6-phosphate)	0.870968	62	AT1G78050	1.36	2.61e-07
GLYCOLYSIS	glycolysis I (from glucose 6-phosphate)	0.870968	62	AT2G36580	0.81	3.06e-05
GLYCOLYSIS	glycolysis I (from glucose 6-phosphate)	0.870968	62	AT1G09780	1.03	0.000120675
GLYCOLYSIS	glycolysis I (from glucose 6-phosphate)	0.870968	62	AT5G64380	-0.64	0.000773997
GLYCOLYSIS	glycolysis I (from glucose 6-phosphate)	0.870968	62	AT1G79530	-0.43	0.00156894
GLYCOLYSIS	glycolysis I (from glucose 6-phosphate)	0.870968	62	AT1G79550	0.37	0.00283906
GLYCOLYSIS	glycolysis I (from glucose 6-phosphate)	0.870968	62	AT1G16300	0.54	0.00489473
GLYCOLYSIS	glycolysis I (from glucose 6-phosphate)	0.870968	62	AT2G36530	0.44	0.00650441
GLYCOLYSIS	glycolysis I (from glucose 6-phosphate)	0.870968	62	AT5G47810	-0.37	0.00988748
GLYCOLYSIS	glycolysis I (from glucose 6-phosphate)	0.870968	62	AT3G49160	0.61	0.0365172
GLYCOLYSIS	glycolysis I (from glucose 6-phosphate)	0.870968	62	AT1G56190	-0.24	0.0437521
PWY-5484	glycolysis II (from fructose 6-phosphate)	0.883333	60	AT1G78050	1.36	2.61e-07
PWY-5484	glycolysis II (from fructose 6-phosphate)	0.883333	60	AT2G36580	0.81	3.06e-05
PWY-5484	glycolysis II (from fructose 6-phosphate)	0.883333	60	AT1G09780	1.03	0.000120675
PWY-5484	glycolysis II (from fructose 6-phosphate)	0.883333	60	AT5G64380	-0.64	0.000773997
PWY-5484	glycolysis II (from fructose 6-phosphate)	0.883333	60	AT1G79530	-0.43	0.00156894
PWY-5484	glycolysis II (from fructose 6-phosphate)	0.883333	60	AT1G79550	0.37	0.00283906
PWY-5484	glycolysis II (from fructose 6-phosphate)	0.883333	60	AT1G16300	0.54	0.00489473
PWY-5484	glycolysis II (from fructose 6-phosphate)	0.883333	60	AT2G36530	0.44	0.00650441
PWY-5484	glycolysis II (from fructose 6-phosphate)	0.883333	60	AT5G47810	-0.37	0.00988748
PWY-5484	glycolysis II (from fructose 6-phosphate)	0.883333	60	AT3G49160	0.61	0.0365172
PWY-5484	glycolysis II (from fructose 6-phosphate)	0.883333	60	AT1G56190	-0.24	0.0437521
GLYOXYLATE-BYPASS	glyoxylate cycle	0.666667	24	AT3G58750	-0.63	2.43e-06
GLYOXYLATE-BYPASS	glyoxylate cycle	0.666667	24	AT4G26970	0.63	0.000143176
GLYOXYLATE-BYPASS	glyoxylate cycle	0.666667	24	AT2G42790	-0.39	0.000296767
GLYOXYLATE-BYPASS	glyoxylate cycle	0.666667	24	AT1G53240	0.37	0.00286828
GLYOXYLATE-BYPASS	glyoxylate cycle	0.666667	24	AT2G22780	0.36	0.00382753
GLYOXYLATE-BYPASS	glyoxylate cycle	0.666667	24	AT3G47520	0.42	0.00462075
GLYOXYLATE-BYPASS	glyoxylate cycle	0.666667	24	AT2G44350	0.34	0.0414183
GLYOXYLATE-BYPASS	glyoxylate cycle	0.666667	24	AT1G04410	-0.22	0.0479849
HEME-BIOSYNTHESIS-II	heme biosynthesis I (aerobic)	0.7	10	AT5G26030	1.44	2.21e-09
HEME-BIOSYNTHESIS-II	heme biosynthesis I (aerobic)	0.7	10	AT4G03205	-0.49	0.000235236
PWY-5807	heptaprenyl diphosphate biosynthesis	0.571429	7	AT1G17050	0.57	0.00266069
PWY-5807	heptaprenyl diphosphate biosynthesis	0.571429	7	AT1G78510	0.44	0.0221147
PWY-1061	homogalacturonan biosynthesis	0.5	26	AT1G18580	0.58	8.73e-05
PWY-1061	homogalacturonan biosynthesis	0.5	26	AT3G02350	0.62	0.00262181
PWY-1061	homogalacturonan biosynthesis	0.5	26	AT1G06780	0.45	0.00321683
PWY-1061	homogalacturonan biosynthesis	0.5	26	AT3G58790	0.58	0.0213174
PWY-1061	homogalacturonan biosynthesis	0.5	26	AT2G30575	0.34	0.0280682
PWY-1061	homogalacturonan biosynthesis	0.5	26	AT5G15470	0.61	0.0321552
PWY-1081	homogalacturonan degradation	0.602564	78	AT3G10720	1.54	1.43e-24
PWY-1081	homogalacturonan degradation	0.602564	78	AT3G14310	-0.75	0.000138018
PWY-1081	homogalacturonan degradation	0.602564	78	AT5G47500	-0.6	0.00058144
PWY-1081	homogalacturonan degradation	0.602564	78	AT3G07970	-1.38	0.0024391
PWY-1081	homogalacturonan degradation	0.602564	78	AT1G05310	-0.77	0.00808084
PWY-1081	homogalacturonan degradation	0.602564	78	AT1G80170	-0.54	0.0109608
PWY-1081	homogalacturonan degradation	0.602564	78	AT1G53830	-0.8	0.0123152
PWY-1081	homogalacturonan degradation	0.602564	78	AT5G14650	-0.51	0.0481026
PWYQT-4477	indole glucosinolate activation (intact plant cell)	0.8	20	AT5G36220	1.02	6.71e-06
PWYQT-4477	indole glucosinolate activation (intact plant cell)	0.8	20	AT2G44490	1.12	6.91e-06
PWYQT-4477	indole glucosinolate activation (intact plant cell)	0.8	20	AT5G57220	1.9	1.95e-05
PWYQT-4477	indole glucosinolate activation (intact plant cell)	0.8	20	AT1G21120	1.81	0.000345393
PWYQT-4477	indole glucosinolate activation (intact plant cell)	0.8	20	AT1G21110	1.55	0.00148176
PWYQT-4477	indole glucosinolate activation (intact plant cell)	0.8	20	AT1G76790	0.83	0.00801795
PWYQT-4477	indole glucosinolate activation (intact plant cell)	0.8	20	AT4G37320	-0.36	0.0241346
PWYQT-4477	indole glucosinolate activation (intact plant cell)	0.8	20	AT1G66540	0.75	0.0263078
PWY-1822	indole-3-acetate activation I	1	6	AT1G51760	1.24	4.35e-11
PWY-1822	indole-3-acetate activation I	1	6	AT3G02875	0.53	0.000517068
PWY-581	indole-3-acetate biosynthesis II	0.75	44	AT4G39950	1.56	2.25e-10
PWY-581	indole-3-acetate biosynthesis II	0.75	44	AT3G44320	1.21	1.67e-06
PWY-581	indole-3-acetate biosynthesis II	0.75	44	AT2G30770	-1.72	2.3e-06
PWY-581	indole-3-acetate biosynthesis II	0.75	44	AT3G48320	0.99	0.000444393
PWY-581	indole-3-acetate biosynthesis II	0.75	44	AT1G08980	-0.63	0.000517068
PWY-581	indole-3-acetate biosynthesis II	0.75	44	AT4G13260	-0.94	0.000666188
PWY-581	indole-3-acetate biosynthesis II	0.75	44	AT2G22330	0.87	0.00105874
PWY-581	indole-3-acetate biosynthesis II	0.75	44	AT3G48280	0.74	0.00285271
PWY-581	indole-3-acetate biosynthesis II	0.75	44	AT1G04180	-1.13	0.00366605
PWY-581	indole-3-acetate biosynthesis II	0.75	44	AT5G43890	1	0.00460056
PWY-581	indole-3-acetate biosynthesis II	0.75	44	AT3G48310	0.57	0.0070788
PWY-581	indole-3-acetate biosynthesis II	0.75	44	AT5G22300	0.56	0.0174603
PWY-581	indole-3-acetate biosynthesis II	0.75	44	AT3G17970	0.32	0.0190489
PWY-735	jasmonic acid biosynthesis	0.931034	29	AT3G25780	3.9	2.09e-71
PWY-735	jasmonic acid biosynthesis	0.931034	29	AT1G17420	2.63	3.98e-19
PWY-735	jasmonic acid biosynthesis	0.931034	29	AT2G06050	2.32	3.05e-18
PWY-735	jasmonic acid biosynthesis	0.931034	29	AT1G20510	2.14	1.58e-16
PWY-735	jasmonic acid biosynthesis	0.931034	29	AT1G72520	3.1	6.17e-12
PWY-735	jasmonic acid biosynthesis	0.931034	29	AT1G76680	1.03	3.85e-07
PWY-735	jasmonic acid biosynthesis	0.931034	29	AT5G42650	1.28	1.36e-06
PWY-735	jasmonic acid biosynthesis	0.931034	29	AT5G38120	1.47	0.000782862
PWY-735	jasmonic acid biosynthesis	0.931034	29	AT2G33150	-0.26	0.00201541
PWY-735	jasmonic acid biosynthesis	0.931034	29	AT3G25760	0.8	0.0089152
PWY-735	jasmonic acid biosynthesis	0.931034	29	AT1G20490	-0.45	0.0121886
PWY-735	jasmonic acid biosynthesis	0.931034	29	AT1G20480	-0.55	0.0176471
PWY-735	jasmonic acid biosynthesis	0.931034	29	AT1G13280	-0.27	0.0213572
PWY-735	jasmonic acid biosynthesis	0.931034	29	AT3G25770	0.54	0.0246996
PWY-5320	kaempferol glycoside biosynthesis (Arabidopsis)	0.727273	22	AT4G34138	-0.98	3.9e-10
PWY-5320	kaempferol glycoside biosynthesis (Arabidopsis)	0.727273	22	AT2G15480	1.43	6.31e-08
PWY-5320	kaempferol glycoside biosynthesis (Arabidopsis)	0.727273	22	AT4G34131	1.21	1.99e-07
PWY-5320	kaempferol glycoside biosynthesis (Arabidopsis)	0.727273	22	AT4G34135	0.88	0.000952575
PWY-5320	kaempferol glycoside biosynthesis (Arabidopsis)	0.727273	22	AT1G30530	0.57	0.00548054
PWY-5320	kaempferol glycoside biosynthesis (Arabidopsis)	0.727273	22	AT2G36780	-0.71	0.005488
PWY-5320	kaempferol glycoside biosynthesis (Arabidopsis)	0.727273	22	AT2G29710	0.78	0.0106177
PWY-5320	kaempferol glycoside biosynthesis (Arabidopsis)	0.727273	22	AT2G36800	0.83	0.0165386
PWY-5320	kaempferol glycoside biosynthesis (Arabidopsis)	0.727273	22	AT1G07250	-0.37	0.0168182
PWY-5320	kaempferol glycoside biosynthesis (Arabidopsis)	0.727273	22	AT5G38040	-0.54	0.0372275
KDOSYN-PWY	Kdo transfer to lipid IV<sub>A</sub> I	1	1	AT5G03770	-0.49	0.00821319
PWY-5175	lactucaxanthin biosynthesis	0.5	2	NA	NA	NA
ALANINE-SYN2-PWY	L-alanine biosynthesis II	0.833333	6	AT1G17290	0.89	8.12e-07
ALANINE-SYN2-PWY	L-alanine biosynthesis II	0.833333	6	AT1G70580	0.56	0.00697697
ALANINE-SYN2-PWY	L-alanine biosynthesis II	0.833333	6	AT1G23310	0.32	0.0420266
ALACAT2-PWY	L-alanine degradation II (to D-lactate)	0.8	10	AT5G18170	-0.95	5.2e-08
ALACAT2-PWY	L-alanine degradation II (to D-lactate)	0.8	10	AT1G17290	0.89	8.12e-07
ALACAT2-PWY	L-alanine degradation II (to D-lactate)	0.8	10	AT1G70580	0.56	0.00697697
ALACAT2-PWY	L-alanine degradation II (to D-lactate)	0.8	10	AT1G23310	0.32	0.0420266
ALANINE-DEG3-PWY	L-alanine degradation III	0.833333	6	AT1G17290	0.89	8.12e-07
ALANINE-DEG3-PWY	L-alanine degradation III	0.833333	6	AT1G70580	0.56	0.00697697
ALANINE-DEG3-PWY	L-alanine degradation III	0.833333	6	AT1G23310	0.32	0.0420266
ARGDEG-V-PWY	L-arginine degradation X (arginine monooxygenase pathway)	0.666667	3	AT4G34710	1.11	2.24e-08
ARGDEG-V-PWY	L-arginine degradation X (arginine monooxygenase pathway)	0.666667	3	AT2G16500	0.61	5.68e-05
PWY-6959	L-ascorbate degradation V	0.7	10	AT1G07890	1.09	2.52e-19
PWY-6959	L-ascorbate degradation V	0.7	10	AT4G08390	0.62	0.00143772
CYSTSYN-PWY	L-cysteine biosynthesis I	0.928571	14	AT1G55920	1.57	4.94e-09
CYSTSYN-PWY	L-cysteine biosynthesis I	0.928571	14	AT3G13110	0.67	7.62e-06
CYSTSYN-PWY	L-cysteine biosynthesis I	0.928571	14	AT5G56760	0.33	0.00103048
CYSTSYN-PWY	L-cysteine biosynthesis I	0.928571	14	AT2G43750	-0.23	0.0216021
CYSTSYN-PWY	L-cysteine biosynthesis I	0.928571	14	AT3G59760	0.33	0.0350897
GLUTAMATE-SYN2-PWY	L-glutamate biosynthesis II	1	3	AT5G18170	-0.95	5.2e-08
GLUTAMATE-DEG1-PWY	L-glutamate degradation I	1	3	AT5G18170	-0.95	5.2e-08
PWY-4321	L-glutamate degradation IV	0.8	10	AT1G79440	-0.62	1.33e-05
PWY-4321	L-glutamate degradation IV	0.8	10	AT5G17330	0.55	5.67e-05
NAGLIPASYN-PWY	lipid IV<sub>A</sub> biosynthesis	0.4	10	AT2G04560	-0.47	0.0215792
PWY-4562	lipid-dependent phytate biosynthesis II (via Ins(1,3,4)P<sub>3</sub>)	0.769231	13	AT4G08170	1.29	6.24e-20
PWY-4562	lipid-dependent phytate biosynthesis II (via Ins(1,3,4)P<sub>3</sub>)	0.769231	13	AT5G16760	0.44	0.00137742
PWY-4562	lipid-dependent phytate biosynthesis II (via Ins(1,3,4)P<sub>3</sub>)	0.769231	13	AT5G07370	0.28	0.0296543
ILEUDEG-PWY	L-isoleucine degradation I	0.75	12	AT1G10070	-1.1	9.07e-06
ILEUDEG-PWY	L-isoleucine degradation I	0.75	12	AT3G13450	-1.07	1.1e-05
ILEUDEG-PWY	L-isoleucine degradation I	0.75	12	AT1G10060	-0.95	0.000118135
ILEUDEG-PWY	L-isoleucine degradation I	0.75	12	AT3G06850	-0.63	0.000816826
ILEUDEG-PWY	L-isoleucine degradation I	0.75	12	AT3G17240	0.39	0.0200615
LEUSYN-PWY	L-leucine biosynthesis	0.703704	27	AT1G10070	-1.1	9.07e-06
LEUSYN-PWY	L-leucine biosynthesis	0.703704	27	AT1G10060	-0.95	0.000118135
LEUSYN-PWY	L-leucine biosynthesis	0.703704	27	AT3G58990	0.96	0.000303953
LEUSYN-PWY	L-leucine biosynthesis	0.703704	27	AT3G19710	0.41	0.00139509
LEU-DEG2-PWY	L-leucine degradation I	0.857143	21	AT1G03090	-1.68	2.06e-13
LEU-DEG2-PWY	L-leucine degradation I	0.857143	21	AT1G10070	-1.1	9.07e-06
LEU-DEG2-PWY	L-leucine degradation I	0.857143	21	AT3G13450	-1.07	1.1e-05
LEU-DEG2-PWY	L-leucine degradation I	0.857143	21	AT1G10060	-0.95	0.000118135
LEU-DEG2-PWY	L-leucine degradation I	0.857143	21	AT4G34030	-0.62	0.000122883
LEU-DEG2-PWY	L-leucine degradation I	0.857143	21	AT3G06850	-0.63	0.000816826
LEU-DEG2-PWY	L-leucine degradation I	0.857143	21	AT3G19710	0.41	0.00139509
LEU-DEG2-PWY	L-leucine degradation I	0.857143	21	AT3G45300	-0.61	0.00230928
LEU-DEG2-PWY	L-leucine degradation I	0.857143	21	AT3G17240	0.39	0.0200615
PWY0-461	L-lysine degradation I	0.666667	3	AT5G15950	1.52	8.24e-11
PWY0-461	L-lysine degradation I	0.666667	3	AT3G02470	0.36	0.000774913
PWY-701	L-methionine degradation II	0.5	2	AT1G64660	-0.78	0.00658099
PWY-7270	L-methionine salvage cycle II (plants)	0.857143	14	AT4G26200	2.68	6.24e-20
PWY-7270	L-methionine salvage cycle II (plants)	0.857143	14	AT2G22810	-1.75	8.66e-12
PWY-7270	L-methionine salvage cycle II (plants)	0.857143	14	AT3G17390	1.24	2.66e-08
PWY-7270	L-methionine salvage cycle II (plants)	0.857143	14	AT4G08040	1.61	9.05e-06
PWY-7270	L-methionine salvage cycle II (plants)	0.857143	14	AT2G36880	0.67	2.12e-05
PWY-7270	L-methionine salvage cycle II (plants)	0.857143	14	AT5G65800	-2.08	3.93e-05
PWY-7270	L-methionine salvage cycle II (plants)	0.857143	14	AT4G37770	1.02	0.00214838
PWY-7270	L-methionine salvage cycle II (plants)	0.857143	14	AT4G11280	1.06	0.00323107
PWY-7270	L-methionine salvage cycle II (plants)	0.857143	14	AT1G01480	1.03	0.0242027
PWY-3462	L-phenylalanine biosynthesis II	0.9	10	AT3G44720	0.96	0.000884307
PWY-3462	L-phenylalanine biosynthesis II	0.9	10	AT1G11790	0.41	0.00304059
PWY-3462	L-phenylalanine biosynthesis II	0.9	10	AT5G22630	0.55	0.0282168
PWY-7432	L-phenylalanine biosynthesis III (cytosolic, plants)	0.888889	9	AT1G06570	-0.7	0.000537729
PWY-7432	L-phenylalanine biosynthesis III (cytosolic, plants)	0.888889	9	AT1G11790	0.41	0.00304059
PWY-7432	L-phenylalanine biosynthesis III (cytosolic, plants)	0.888889	9	AT5G53970	0.56	0.0055842
PWY-6239	luteolin glycosides biosynthesis	0.5	2	AT4G34138	-0.98	3.9e-10
VALSYN-PWY	L-valine biosynthesis	0.818182	11	AT1G10070	-1.1	9.07e-06
VALSYN-PWY	L-valine biosynthesis	0.818182	11	AT1G10060	-0.95	0.000118135
VALSYN-PWY	L-valine biosynthesis	0.818182	11	AT2G31810	-0.5	0.00259784
VALDEG-PWY	L-valine degradation I	0.869565	23	AT2G14170	-0.64	1.35e-06
VALDEG-PWY	L-valine degradation I	0.869565	23	AT1G10070	-1.1	9.07e-06
VALDEG-PWY	L-valine degradation I	0.869565	23	AT3G13450	-1.07	1.1e-05
VALDEG-PWY	L-valine degradation I	0.869565	23	AT1G10060	-0.95	0.000118135
VALDEG-PWY	L-valine degradation I	0.869565	23	AT3G06850	-0.63	0.000816826
VALDEG-PWY	L-valine degradation I	0.869565	23	AT3G45300	-0.61	0.00230928
VALDEG-PWY	L-valine degradation I	0.869565	23	AT3G17240	0.39	0.0200615
PWY-7047	malate-oxaloacetate shuttle I	0.666667	12	AT1G53240	0.37	0.00286828
PWY-7047	malate-oxaloacetate shuttle I	0.666667	12	AT2G22780	0.36	0.00382753
PWY-7047	malate-oxaloacetate shuttle I	0.666667	12	AT3G47520	0.42	0.00462075
PWY-7047	malate-oxaloacetate shuttle I	0.666667	12	AT1G04410	-0.22	0.0479849
PWY-7048	malate-oxaloacetate shuttle II	0.615385	13	AT1G53240	0.37	0.00286828
PWY-7048	malate-oxaloacetate shuttle II	0.615385	13	AT2G22780	0.36	0.00382753
PWY-7048	malate-oxaloacetate shuttle II	0.615385	13	AT3G47520	0.42	0.00462075
PWY-7048	malate-oxaloacetate shuttle II	0.615385	13	AT1G04410	-0.22	0.0479849
PWY-6303	methyl indole-3-acetate interconversion	1	4	AT5G55250	-0.99	5.38e-06
PWY-6303	methyl indole-3-acetate interconversion	1	4	AT3G10870	-0.36	0.014192
PWY0A-6303	methyl indole-3-acetate interconversion	0.928571	14	AT5G58310	-1.33	4.87e-14
PWY0A-6303	methyl indole-3-acetate interconversion	0.928571	14	AT5G55250	-0.99	5.38e-06
PWY0A-6303	methyl indole-3-acetate interconversion	0.928571	14	AT4G16690	0.71	9.18e-05
PWY0A-6303	methyl indole-3-acetate interconversion	0.928571	14	AT2G23600	-0.42	0.00015354
PWY0A-6303	methyl indole-3-acetate interconversion	0.928571	14	AT3G10870	-0.36	0.014192
PWY0A-6303	methyl indole-3-acetate interconversion	0.928571	14	AT2G23560	-0.7	0.0330574
NONMEVIPP-PWY	methylerythritol phosphate pathway I	0.692308	13	AT4G34350	0.45	0.000435857
NONMEVIPP-PWY	methylerythritol phosphate pathway I	0.692308	13	AT2G26930	0.24	0.041166
PWY-7560	methylerythritol phosphate pathway II	0.769231	13	AT4G34350	0.45	0.000435857
PWY-7560	methylerythritol phosphate pathway II	0.769231	13	AT2G26930	0.24	0.041166
PWY-5453	methylglyoxal degradation III	0.705882	17	AT4G13180	1.36	4.78e-12
PWY-5453	methylglyoxal degradation III	0.705882	17	AT3G61220	1.22	7.7e-08
PWY-5453	methylglyoxal degradation III	0.705882	17	AT3G03980	-0.41	0.0101364
PWY-5453	methylglyoxal degradation III	0.705882	17	AT2G37760	0.41	0.039325
PWY-922	mevalonate pathway I	0.916667	12	AT5G47720	-0.58	0.00128674
PWY-922	mevalonate pathway I	0.916667	12	AT5G48230	-0.3	0.00178428
PWY-922	mevalonate pathway I	0.916667	12	AT2G38700	-0.32	0.0050744
PWY-922	mevalonate pathway I	0.916667	12	AT1G31910	0.38	0.0357251
PWY-7140	myricetin gentiobioside biosynthesis	0.666667	3	AT2G15480	1.43	6.31e-08
PWY-7140	myricetin gentiobioside biosynthesis	0.666667	3	AT1G30530	0.57	0.00548054
PWY-7640	neophaseic acid biosynthesis	0.8	5	AT5G45340	2.7	8e-23
PWY-7640	neophaseic acid biosynthesis	0.8	5	AT4G19230	0.75	0.0187793
PWY-381	nitrate reduction II (assimilatory)	1	10	AT2G15620	1.81	3.68e-19
PWY-381	nitrate reduction II (assimilatory)	1	10	AT1G37130	1	6.23e-08
PWY-381	nitrate reduction II (assimilatory)	1	10	AT1G77760	1.36	1.53e-06
PWY-381	nitrate reduction II (assimilatory)	1	10	AT3G53180	0.45	0.00127791
PWY-6520	nonaprenyl diphosphate biosynthesis II	0.75	4	AT2G34630	0.4	8e-05
PWY-6520	nonaprenyl diphosphate biosynthesis II	0.75	4	AT1G17050	0.57	0.00266069
PWY-6520	nonaprenyl diphosphate biosynthesis II	0.75	4	AT1G78510	0.44	0.0221147
PWY-6502	oxidized GTP and dGTP detoxification	0.5	2	AT1G68760	0.48	0.0462633
OXIDATIVEPENT-PWY	pentose phosphate pathway (oxidative branch) I	0.866667	15	AT1G24280	2.17	1.05e-13
OXIDATIVEPENT-PWY	pentose phosphate pathway (oxidative branch) I	0.866667	15	AT5G41670	1.22	1.07e-06
OXIDATIVEPENT-PWY	pentose phosphate pathway (oxidative branch) I	0.866667	15	AT5G13110	1.03	2.16e-06
OXIDATIVEPENT-PWY	pentose phosphate pathway (oxidative branch) I	0.866667	15	AT5G35790	-0.62	0.000688783
OXIDATIVEPENT-PWY	pentose phosphate pathway (oxidative branch) I	0.866667	15	AT5G24420	0.84	0.0060133
OXIDATIVEPENT-PWY	pentose phosphate pathway (oxidative branch) I	0.866667	15	AT1G13700	-0.66	0.01754
PWY-5271	phaseic acid biosynthesis	0.714286	7	AT5G45340	2.7	8e-23
PWY-5271	phaseic acid biosynthesis	0.714286	7	AT1G19630	-1.12	0.00144378
PWY-5271	phaseic acid biosynthesis	0.714286	7	AT4G19230	0.75	0.0187793
PWY-6930	phenolic malonylglucosides biosynthesis	0.8	5	AT3G29670	-1.75	5.98e-09
PWY-6930	phenolic malonylglucosides biosynthesis	0.8	5	AT5G39080	-0.57	0.0235651
PWY-361	phenylpropanoid biosynthesis	0.90566	53	AT4G30470	1.63	1.69e-14
PWY-361	phenylpropanoid biosynthesis	0.90566	53	AT3G21230	1.25	4.45e-09
PWY-361	phenylpropanoid biosynthesis	0.90566	53	AT2G33590	0.87	7.94e-09
PWY-361	phenylpropanoid biosynthesis	0.90566	53	AT5G16370	-1.02	3.05e-08
PWY-361	phenylpropanoid biosynthesis	0.90566	53	AT1G80820	1.88	5.98e-07
PWY-361	phenylpropanoid biosynthesis	0.90566	53	AT4G37970	-1.01	6.63e-05
PWY-361	phenylpropanoid biosynthesis	0.90566	53	AT5G16340	-0.62	9.33e-05
PWY-361	phenylpropanoid biosynthesis	0.90566	53	AT1G21540	-0.97	0.00051236
PWY-361	phenylpropanoid biosynthesis	0.90566	53	AT1G15950	0.46	0.00131855
PWY-361	phenylpropanoid biosynthesis	0.90566	53	AT2G23910	-1.3	0.0019095
PWY-361	phenylpropanoid biosynthesis	0.90566	53	AT5G07870	-0.4	0.00221979
PWY-361	phenylpropanoid biosynthesis	0.90566	53	AT4G34230	0.51	0.00466755
PWY-361	phenylpropanoid biosynthesis	0.90566	53	AT5G54160	0.34	0.0218155
PWY-361	phenylpropanoid biosynthesis	0.90566	53	AT1G51680	0.43	0.0245106
PWY-361	phenylpropanoid biosynthesis	0.90566	53	AT4G39330	0.34	0.0249265
PWY-361	phenylpropanoid biosynthesis	0.90566	53	AT1G75960	-0.46	0.0352111
PWY-361	phenylpropanoid biosynthesis	0.90566	53	AT5G67160	0.44	0.0371791
PWY-6348	phosphate acquisition	0.78125	32	AT3G20500	0.62	1.18e-06
PWY-6348	phosphate acquisition	0.78125	32	AT2G16430	0.65	1.06e-05
PWY-6348	phosphate acquisition	0.78125	32	AT4G25150	-0.89	2.75e-05
PWY-6348	phosphate acquisition	0.78125	32	AT2G01890	0.88	0.00293219
PWY-6348	phosphate acquisition	0.78125	32	AT3G52780	-1.46	0.00845417
PWY-6348	phosphate acquisition	0.78125	32	AT4G29270	-0.49	0.00859006
PWY-6348	phosphate acquisition	0.78125	32	AT3G17790	0.62	0.0264142
PWY-7039	phosphatidate metabolism, as a signaling molecule	0.638298	47	AT5G63770	1.18	1.93e-23
PWY-7039	phosphatidate metabolism, as a signaling molecule	0.638298	47	AT2G01180	1.42	8.9e-08
PWY-7039	phosphatidate metabolism, as a signaling molecule	0.638298	47	AT2G42010	1.12	2.31e-07
PWY-7039	phosphatidate metabolism, as a signaling molecule	0.638298	47	AT4G30340	1.13	3.06e-06
PWY-7039	phosphatidate metabolism, as a signaling molecule	0.638298	47	AT5G58690	0.85	9.81e-05
PWY-7039	phosphatidate metabolism, as a signaling molecule	0.638298	47	AT2G20900	0.52	0.000994269
PWY-7039	phosphatidate metabolism, as a signaling molecule	0.638298	47	AT4G11850	0.75	0.00992035
PWY-7039	phosphatidate metabolism, as a signaling molecule	0.638298	47	AT5G07920	0.35	0.0436709
PWY4FS-2	phosphatidylcholine biosynthesis II	0.636364	11	AT1G48600	-0.3	0.00752823
PWY4FS-2	phosphatidylcholine biosynthesis II	0.636364	11	AT3G18000	-0.34	0.0394546
PWY4FS-3	phosphatidylcholine biosynthesis III	0.444444	9	AT1G48600	-0.3	0.00752823
PWY4FS-3	phosphatidylcholine biosynthesis III	0.444444	9	AT3G18000	-0.34	0.0394546
PWY4FS-4	phosphatidylcholine biosynthesis IV	0.444444	9	AT1G48600	-0.3	0.00752823
PWY4FS-4	phosphatidylcholine biosynthesis IV	0.444444	9	AT3G18000	-0.34	0.0394546
PWY4FS-6	phosphatidylethanolamine biosynthesis II	0.777778	9	AT1G71697	1.06	1.84e-10
PWY4FS-6	phosphatidylethanolamine biosynthesis II	0.777778	9	AT1G43710	0.88	3.46e-06
PWY4FS-6	phosphatidylethanolamine biosynthesis II	0.777778	9	AT1G74320	-0.32	0.0317997
LIPASYN-PWY	phospholipases	0.671642	67	AT4G19860	-1.08	1.4e-16
LIPASYN-PWY	phospholipases	0.671642	67	AT2G42010	1.12	2.31e-07
LIPASYN-PWY	phospholipases	0.671642	67	AT5G58690	0.85	9.81e-05
LIPASYN-PWY	phospholipases	0.671642	67	AT1G23330	0.51	0.0030782
LIPASYN-PWY	phospholipases	0.671642	67	AT1G07230	-0.41	0.00344842
LIPASYN-PWY	phospholipases	0.671642	67	AT4G11850	0.75	0.00992035
LIPASYN-PWY	phospholipases	0.671642	67	AT4G16820	1.23	0.0210664
LIPASYN-PWY	phospholipases	0.671642	67	AT2G44810	1.21	0.0290355
PWY-762	phospholipid desaturation	0.75	8	AT2G29980	-0.48	8.47e-07
PWY-762	phospholipid desaturation	0.75	8	AT3G11170	0.44	0.00438079
PWY-762	phospholipid desaturation	0.75	8	AT5G05580	0.56	0.012691
PANTO-PWY	phosphopantothenate biosynthesis I	1	6	AT5G48840	0.54	0.000508672
PANTO-PWY	phosphopantothenate biosynthesis I	1	6	AT2G46110	-0.59	0.00233235
PWY-6745	phytochelatins biosynthesis	0.833333	6	AT4G39640	1.19	5.53e-10
PWY-6745	phytochelatins biosynthesis	0.833333	6	AT5G44070	1.32	9.46e-06
PWY-6745	phytochelatins biosynthesis	0.833333	6	AT1G03980	0.93	0.0341286
PWY-5063	phytyl diphosphate biosynthesis	1	1	NA	NA	NA
PWY-2541	plant sterol biosynthesis	0.75	28	AT5G50375	-0.68	4.25e-05
PWY-2541	plant sterol biosynthesis	0.75	28	AT2G34490	0.71	0.00203178
PWY-2541	plant sterol biosynthesis	0.75	28	AT1G78970	-0.55	0.0238813
PWY-2541	plant sterol biosynthesis	0.75	28	AT2G26260	0.4	0.0338737
PWY-2541	plant sterol biosynthesis	0.75	28	AT5G13710	-0.4	0.0407718
PWYQT-4449	polyisoprenoid biosynthesis	0.777778	18	AT1G17050	0.57	0.00266069
PWYQT-4449	polyisoprenoid biosynthesis	0.777778	18	AT1G49530	1.06	0.00831294
PWYQT-4449	polyisoprenoid biosynthesis	0.777778	18	AT1G78510	0.44	0.0221147
PWY0-662	PRPP biosynthesis I	1	5	AT1G32380	0.53	0.000915871
PWY0-662	PRPP biosynthesis I	1	5	AT2G35390	0.38	0.0026607
PWY-40	putrescine biosynthesis I	0.666667	3	AT4G34710	1.11	2.24e-08
PWY-40	putrescine biosynthesis I	0.666667	3	AT2G16500	0.61	5.68e-05
PWY-43	putrescine biosynthesis II	1	4	AT4G34710	1.11	2.24e-08
PWY-43	putrescine biosynthesis II	1	4	AT2G16500	0.61	5.68e-05
PWY-6305	putrescine biosynthesis IV	0.8	5	AT4G34710	1.11	2.24e-08
PWY-6305	putrescine biosynthesis IV	0.8	5	AT2G16500	0.61	5.68e-05
PWY-6305	putrescine biosynthesis IV	0.8	5	AT4G08870	0.56	0.0406421
PWY-2	putrescine degradation IV	0.75	4	AT4G14940	0.61	0.000578911
PWY-5381	pyridine nucleotide cycling (plants)	0.740741	27	AT4G12720	2.37	1.39e-19
PWY-5381	pyridine nucleotide cycling (plants)	0.740741	27	AT1G18300	1.15	3.16e-08
PWY-5381	pyridine nucleotide cycling (plants)	0.740741	27	AT1G73540	0.7	5.97e-07
PWY-5381	pyridine nucleotide cycling (plants)	0.740741	27	AT2G23420	0.8	0.000437487
PWY-5381	pyridine nucleotide cycling (plants)	0.740741	27	AT1G08980	-0.63	0.000517068
PWY-5381	pyridine nucleotide cycling (plants)	0.740741	27	AT4G36940	-0.4	0.00908812
PWY-5381	pyridine nucleotide cycling (plants)	0.740741	27	AT5G55810	-0.55	0.0150094
PWY-5381	pyridine nucleotide cycling (plants)	0.740741	27	AT5G45940	-0.52	0.0230712
PWY-5381	pyridine nucleotide cycling (plants)	0.740741	27	AT5G20070	0.39	0.0299081
PWY-5381	pyridine nucleotide cycling (plants)	0.740741	27	AT1G68760	0.48	0.0462633
PWY-5486	pyruvate fermentation to ethanol II	1	14	AT4G33070	1.3	0.0242027
PWY-5486	pyruvate fermentation to ethanol II	1	14	AT5G42250	0.45	0.0438141
DETOX1-PWY-1	reactive oxygen species degradation	0.809524	21	AT2G30870	1.07	7.87e-11
DETOX1-PWY-1	reactive oxygen species degradation	0.809524	21	AT1G08830	0.82	8.52e-09
DETOX1-PWY-1	reactive oxygen species degradation	0.809524	21	AT1G20620	-0.61	3.66e-06
DETOX1-PWY-1	reactive oxygen species degradation	0.809524	21	AT2G28190	0.85	0.000218043
DETOX1-PWY-1	reactive oxygen species degradation	0.809524	21	AT4G35090	0.72	0.000941991
DETOX1-PWY-1	reactive oxygen species degradation	0.809524	21	AT5G51100	-0.27	0.0473922
PWY-6406	salicylate biosynthesis I	0.666667	3	AT1G18870	-1.24	2.52e-06
PWY-6624	salicylate glucosides biosynthesis III	0.5	2	AT2G43820	-0.87	4.37e-09
PWY-6762	salicylate glucosides biosynthesis IV	0.666667	3	AT2G43820	-0.87	4.37e-09
PWY-7325	salvigenin biosynthesis	0.333333	3	AT2G25160	-1.66	0.00246577
PWY-6932	selenate reduction	0.666667	3	AT4G14680	1.28	1.56e-06
PWY-6932	selenate reduction	0.666667	3	AT3G22890	0.54	0.000149708
PWY-6936	seleno-amino acid biosynthesis	0.888889	9	AT1G55920	1.57	4.94e-09
PWY-6936	seleno-amino acid biosynthesis	0.888889	9	AT3G13110	0.67	7.62e-06
PWY-6936	seleno-amino acid biosynthesis	0.888889	9	AT3G01120	0.51	0.00101134
PWY-6936	seleno-amino acid biosynthesis	0.888889	9	AT5G56760	0.33	0.00103048
PWY-6936	seleno-amino acid biosynthesis	0.888889	9	AT3G57050	-0.38	0.00132164
PWY-5868	simple coumarins biosynthesis	0.875	32	AT3G21230	1.25	4.45e-09
PWY-5868	simple coumarins biosynthesis	0.875	32	AT5G16370	-1.02	3.05e-08
PWY-5868	simple coumarins biosynthesis	0.875	32	AT5G16340	-0.62	9.33e-05
PWY-5868	simple coumarins biosynthesis	0.875	32	AT1G21540	-0.97	0.00051236
PWY-5868	simple coumarins biosynthesis	0.875	32	AT5G07870	-0.4	0.00221979
PWY-5868	simple coumarins biosynthesis	0.875	32	AT5G54160	0.34	0.0218155
PWY-5868	simple coumarins biosynthesis	0.875	32	AT1G51680	0.43	0.0245106
PWY-5868	simple coumarins biosynthesis	0.875	32	AT1G75960	-0.46	0.0352111
PWY-5868	simple coumarins biosynthesis	0.875	32	AT5G67160	0.44	0.0371791
PWY-3301	sinapate ester biosynthesis	0.909091	33	AT1G28600	1.08	1.49e-05
PWY-3301	sinapate ester biosynthesis	0.909091	33	AT2G27360	0.56	4.39e-05
PWY-3301	sinapate ester biosynthesis	0.909091	33	AT2G22980	-0.81	0.00294423
PWY-3301	sinapate ester biosynthesis	0.909091	33	AT2G23010	-0.68	0.00745578
PWY-3301	sinapate ester biosynthesis	0.909091	33	AT3G10450	0.59	0.00878523
PWY-3301	sinapate ester biosynthesis	0.909091	33	AT5G36180	-1.19	0.0280869
PWY-3301	sinapate ester biosynthesis	0.909091	33	AT3G48460	0.56	0.0408038
BSUBPOLYAMSYN-PWY	spermidine biosynthesis I	0.777778	9	AT5G15950	1.52	8.24e-11
BSUBPOLYAMSYN-PWY	spermidine biosynthesis I	0.777778	9	AT3G02470	0.36	0.000774913
BSUBPOLYAMSYN-PWY	spermidine biosynthesis I	0.777778	9	AT1G70310	-0.3	0.00228291
BSUBPOLYAMSYN-PWY	spermidine biosynthesis I	0.777778	9	AT5G53120	0.29	0.0136411
ARGSPECAT-PWY	spermine biosynthesis	0.857143	7	AT5G15950	1.52	8.24e-11
ARGSPECAT-PWY	spermine biosynthesis	0.857143	7	AT5G19530	-0.81	3.09e-06
ARGSPECAT-PWY	spermine biosynthesis	0.857143	7	AT3G02470	0.36	0.000774913
ARGSPECAT-PWY	spermine biosynthesis	0.857143	7	AT5G53120	0.29	0.0136411
PWY-5129	sphingolipid biosynthesis (plants)	0.681818	22	AT3G48780	0.59	8.31e-11
PWY-5129	sphingolipid biosynthesis (plants)	0.681818	22	AT2G37940	1.54	3.32e-09
PWY-5129	sphingolipid biosynthesis (plants)	0.681818	22	AT1G14290	-0.96	2.28e-08
PWY-5129	sphingolipid biosynthesis (plants)	0.681818	22	AT3G61580	-0.65	0.000207066
PWY-5129	sphingolipid biosynthesis (plants)	0.681818	22	AT5G23670	-0.32	0.00347399
PWY-5129	sphingolipid biosynthesis (plants)	0.681818	22	AT1G69640	0.34	0.00953026
PWY-5129	sphingolipid biosynthesis (plants)	0.681818	22	AT4G36480	0.32	0.0352704
PWY-5129	sphingolipid biosynthesis (plants)	0.681818	22	AT3G48790	0.68	0.0409479
PWY-5337	stachyose biosynthesis	0.785714	14	AT5G20250	-1.2	5.01e-08
PWY-5337	stachyose biosynthesis	0.785714	14	AT2G47180	1.15	2.07e-05
PWY-5337	stachyose biosynthesis	0.785714	14	AT1G56600	-1.04	0.0371329
PWY-5337	stachyose biosynthesis	0.785714	14	AT1G55740	-0.49	0.0443139
PWY-6724	starch degradation II	0.7	10	AT4G09020	-0.76	7.15e-09
PWY-6724	starch degradation II	0.7	10	AT5G64860	-0.54	5.14e-06
PWY-6724	starch degradation II	0.7	10	AT3G52180	-0.54	0.000185034
PWY-6724	starch degradation II	0.7	10	AT5G26570	-0.52	0.00377739
PWY-7238	sucrose biosynthesis II	0.724138	29	AT5G17310	0.62	2.27e-05
PWY-7238	sucrose biosynthesis II	0.724138	29	AT4G10120	0.81	0.000851024
PWY-7238	sucrose biosynthesis II	0.724138	29	AT5G52560	0.28	0.0281061
PWY-7238	sucrose biosynthesis II	0.724138	29	AT1G50460	0.51	0.0443858
PWY-7238	sucrose biosynthesis II	0.724138	29	AT4G29130	0.24	0.0483754
PWY-621	sucrose degradation III (sucrose invertase)	0.958333	24	AT1G35580	-0.35	0.0128789
PWY-621	sucrose degradation III (sucrose invertase)	0.958333	24	AT3G13790	0.64	0.0209508
PWY-621	sucrose degradation III (sucrose invertase)	0.958333	24	AT1G66430	-0.22	0.0285758
PWY-621	sucrose degradation III (sucrose invertase)	0.958333	24	AT1G50460	0.51	0.0443858
PWY-621	sucrose degradation III (sucrose invertase)	0.958333	24	AT4G29130	0.24	0.0483754
PWY-5340	sulfate activation for sulfonation	0.888889	9	AT4G39940	1.63	1.62e-14
PWY-5340	sulfate activation for sulfonation	0.888889	9	AT2G14750	0.99	2.28e-07
PWY-5340	sulfate activation for sulfonation	0.888889	9	AT4G14680	1.28	1.56e-06
PWY-5340	sulfate activation for sulfonation	0.888889	9	AT3G22890	0.54	0.000149708
PWY-5340	sulfate activation for sulfonation	0.888889	9	AT1G19920	0.41	0.00460778
SULFMETII-PWY	sulfate reduction II (assimilatory)	0.888889	9	AT4G21990	1.65	2.95e-20
SULFMETII-PWY	sulfate reduction II (assimilatory)	0.888889	9	AT1G62180	1.79	1.41e-16
SULFMETII-PWY	sulfate reduction II (assimilatory)	0.888889	9	AT4G04610	1.69	1.35e-10
SULFMETII-PWY	sulfate reduction II (assimilatory)	0.888889	9	AT4G14680	1.28	1.56e-06
SULFMETII-PWY	sulfate reduction II (assimilatory)	0.888889	9	AT3G22890	0.54	0.000149708
SULFMETII-PWY	sulfate reduction II (assimilatory)	0.888889	9	AT5G04590	0.59	0.000237467
SULFMETII-PWY	sulfate reduction II (assimilatory)	0.888889	9	AT1G19920	0.41	0.00460778
DETOX1-PWY	superoxide radicals degradation	0.785714	14	AT1G08830	0.82	8.52e-09
DETOX1-PWY	superoxide radicals degradation	0.785714	14	AT1G20620	-0.61	3.66e-06
DETOX1-PWY	superoxide radicals degradation	0.785714	14	AT2G28190	0.85	0.000218043
DETOX1-PWY	superoxide radicals degradation	0.785714	14	AT4G35090	0.72	0.000941991
DETOX1-PWY	superoxide radicals degradation	0.785714	14	AT5G51100	-0.27	0.0473922
PWY-5313	superpathway of anthocyanin biosynthesis (from cyanidin and cyanidin 3-<i>O</i>-glucoside)	0.857143	7	AT2G18560	-0.86	1.22e-07
PWY-5313	superpathway of anthocyanin biosynthesis (from cyanidin and cyanidin 3-<i>O</i>-glucoside)	0.857143	7	AT2G18570	-0.44	0.00815517
PWY-5121	superpathway of geranylgeranyl diphosphate biosynthesis II (via MEP)	0.764706	17	AT1G17050	0.57	0.00266069
PWY-5121	superpathway of geranylgeranyl diphosphate biosynthesis II (via MEP)	0.764706	17	AT1G49530	1.06	0.00831294
PWY-5121	superpathway of geranylgeranyl diphosphate biosynthesis II (via MEP)	0.764706	17	AT1G78510	0.44	0.0221147
PWY-561	superpathway of glyoxylate cycle and fatty acid degradation	0.833333	30	AT1G53240	0.37	0.00286828
PWY-561	superpathway of glyoxylate cycle and fatty acid degradation	0.833333	30	AT2G22780	0.36	0.00382753
PWY-561	superpathway of glyoxylate cycle and fatty acid degradation	0.833333	30	AT3G47520	0.42	0.00462075
PWY-561	superpathway of glyoxylate cycle and fatty acid degradation	0.833333	30	AT1G04410	-0.22	0.0479849
PWY-1782	superpathway of indole-3-acetate conjugate biosynthesis	0.375	8	AT4G27260	-1.08	6.71e-06
POLYAMINSYN3-PWY	superpathway of polyamine biosynthesis II	0.666667	3	AT5G19530	-0.81	3.09e-06
POLYAMINSYN3-PWY	superpathway of polyamine biosynthesis II	0.666667	3	AT5G53120	0.29	0.0136411
PWY-7186	superpathway of scopolin and esculin biosynthesis	0.75	12	AT1G66280	-1.07	0.00359009
PWY-7186	superpathway of scopolin and esculin biosynthesis	0.75	12	AT1G66270	-1.51	0.0051662
PWY-7186	superpathway of scopolin and esculin biosynthesis	0.75	12	AT5G54160	0.34	0.0218155
PWY-5391	syringetin biosynthesis	0.384615	13	AT3G55970	1.08	0.00119916
PWY-5391	syringetin biosynthesis	0.384615	13	AT5G54160	0.34	0.0218155
PWY-5690	TCA cycle II (plants and fungi)	0.826087	46	AT3G58750	-0.63	2.43e-06
PWY-5690	TCA cycle II (plants and fungi)	0.826087	46	AT4G26970	0.63	0.000143176
PWY-5690	TCA cycle II (plants and fungi)	0.826087	46	AT2G42790	-0.39	0.000296767
PWY-5690	TCA cycle II (plants and fungi)	0.826087	46	AT1G53240	0.37	0.00286828
PWY-5690	TCA cycle II (plants and fungi)	0.826087	46	AT2G22780	0.36	0.00382753
PWY-5690	TCA cycle II (plants and fungi)	0.826087	46	AT3G47520	0.42	0.00462075
PWY-5690	TCA cycle II (plants and fungi)	0.826087	46	AT2G44350	0.34	0.0414183
PWY-5690	TCA cycle II (plants and fungi)	0.826087	46	AT1G04410	-0.22	0.0479849
PWYQT-4481	TCA cycle variation V (plant)	0.784314	51	AT3G58750	-0.63	2.43e-06
PWYQT-4481	TCA cycle variation V (plant)	0.784314	51	AT4G26970	0.63	0.000143176
PWYQT-4481	TCA cycle variation V (plant)	0.784314	51	AT2G42790	-0.39	0.000296767
PWYQT-4481	TCA cycle variation V (plant)	0.784314	51	AT1G53240	0.37	0.00286828
PWYQT-4481	TCA cycle variation V (plant)	0.784314	51	AT4G00570	0.46	0.0035276
PWYQT-4481	TCA cycle variation V (plant)	0.784314	51	AT2G22780	0.36	0.00382753
PWYQT-4481	TCA cycle variation V (plant)	0.784314	51	AT3G47520	0.42	0.00462075
PWYQT-4481	TCA cycle variation V (plant)	0.784314	51	AT2G44350	0.34	0.0414183
PWYQT-4481	TCA cycle variation V (plant)	0.784314	51	AT1G04410	-0.22	0.0479849
PWY-6614	tetrahydrofolate biosynthesis	0.833333	6	NA	NA	NA
PWY-3742	tetrahydrofolate biosynthesis II	0.84	25	AT3G55630	0.8	0.000278313
PWY-3742	tetrahydrofolate biosynthesis II	0.84	25	AT1G50480	-0.36	0.00484989
PWY-3742	tetrahydrofolate biosynthesis II	0.84	25	AT3G07270	0.3	0.0115316
PWY-3742	tetrahydrofolate biosynthesis II	0.84	25	AT5G57850	-0.33	0.0166715
PWY-3742	tetrahydrofolate biosynthesis II	0.84	25	AT1G68760	0.48	0.0462633
PWY-5188	tetrapyrrole biosynthesis I (from glutamate)	0.9	10	AT1G09940	0.78	7.33e-05
TRESYN-PWY	trehalose biosynthesis I	0.863636	22	AT5G51460	0.99	9.73e-22
TRESYN-PWY	trehalose biosynthesis I	0.863636	22	AT2G18700	-1.24	5.68e-10
TRESYN-PWY	trehalose biosynthesis I	0.863636	22	AT4G22590	1.3	1.84e-09
TRESYN-PWY	trehalose biosynthesis I	0.863636	22	AT1G23870	-0.75	1.18e-07
TRESYN-PWY	trehalose biosynthesis I	0.863636	22	AT1G60140	-0.86	6.87e-07
TRESYN-PWY	trehalose biosynthesis I	0.863636	22	AT5G65140	0.98	2.21e-05
TRESYN-PWY	trehalose biosynthesis I	0.863636	22	AT1G70290	-0.81	0.00020971
TRESYN-PWY	trehalose biosynthesis I	0.863636	22	AT1G68020	-0.58	0.000360954
TRESYN-PWY	trehalose biosynthesis I	0.863636	22	AT4G12430	-0.52	0.0217881
PWY0-1182	trehalose degradation II (trehalase)	1	7	AT1G50460	0.51	0.0443858
PWY0-1182	trehalose degradation II (trehalase)	1	7	AT4G29130	0.24	0.0483754
LIPAS-PWY	triacylglycerol degradation	0.572727	110	AT5G55050	1.45	2.06e-14
LIPAS-PWY	triacylglycerol degradation	0.572727	110	AT1G75880	-1	7.52e-07
LIPAS-PWY	triacylglycerol degradation	0.572727	110	AT5G18630	-0.96	5.87e-06
LIPAS-PWY	triacylglycerol degradation	0.572727	110	AT5G37690	-1.05	6.43e-05
LIPAS-PWY	triacylglycerol degradation	0.572727	110	AT5G04040	-0.61	0.000423677
LIPAS-PWY	triacylglycerol degradation	0.572727	110	AT1G20120	1.03	0.00054855
LIPAS-PWY	triacylglycerol degradation	0.572727	110	AT1G75900	-0.68	0.000710638
LIPAS-PWY	triacylglycerol degradation	0.572727	110	AT1G74460	-0.91	0.00138967
LIPAS-PWY	triacylglycerol degradation	0.572727	110	AT2G15230	-0.49	0.00244381
LIPAS-PWY	triacylglycerol degradation	0.572727	110	AT1G23330	0.51	0.0030782
LIPAS-PWY	triacylglycerol degradation	0.572727	110	AT2G23540	-0.73	0.00587765
LIPAS-PWY	triacylglycerol degradation	0.572727	110	AT4G16820	1.23	0.0210664
LIPAS-PWY	triacylglycerol degradation	0.572727	110	AT5G45670	0.43	0.0385565
LIPAS-PWY	triacylglycerol degradation	0.572727	110	AT1G18460	-0.51	0.0434931
PWY-4841	UDP-&alpha;-D-glucuronate biosynthesis (from <i>myo</i>-inositol)	0.555556	9	AT2G19800	-1.05	0.00014254
PWY-4841	UDP-&alpha;-D-glucuronate biosynthesis (from <i>myo</i>-inositol)	0.555556	9	AT3G01640	0.63	0.00067767
PWY-4841	UDP-&alpha;-D-glucuronate biosynthesis (from <i>myo</i>-inositol)	0.555556	9	AT4G26260	-0.98	0.0207388
PWY-4841	UDP-&alpha;-D-glucuronate biosynthesis (from <i>myo</i>-inositol)	0.555556	9	AT5G52560	0.28	0.0281061
PWY-4841	UDP-&alpha;-D-glucuronate biosynthesis (from <i>myo</i>-inositol)	0.555556	9	AT1G14520	0.61	0.0337043
PWY-7346	UDP-&alpha;-D-glucuronate biosynthesis (from UDP-glucose)	0.8	5	AT3G29360	1.17	1.87e-10
PWY-7346	UDP-&alpha;-D-glucuronate biosynthesis (from UDP-glucose)	0.8	5	AT1G26570	0.58	0.00535058
PWY-4821	UDP-D-xylose biosynthesis	0.7	10	AT1G08200	0.44	0.011063
PWY-4821	UDP-D-xylose biosynthesis	0.7	10	AT3G62830	0.32	0.017364
PWY-63	UDP-L-arabinose biosynthesis I (from UDP-xylose)	0.9	10	AT1G12780	-0.99	1.07e-13
PWY-63	UDP-L-arabinose biosynthesis I (from UDP-xylose)	0.9	10	AT1G30620	1.17	1.6e-09
PWY-63	UDP-L-arabinose biosynthesis I (from UDP-xylose)	0.9	10	AT1G63180	-0.84	0.000569716
PWY-63	UDP-L-arabinose biosynthesis I (from UDP-xylose)	0.9	10	AT4G10960	0.83	0.000819728
PWY-5114	UDP-sugars interconversion	0.777778	27	AT1G12780	-0.99	1.07e-13
PWY-5114	UDP-sugars interconversion	0.777778	27	AT1G30620	1.17	1.6e-09
PWY-5114	UDP-sugars interconversion	0.777778	27	AT4G30440	0.7	0.000228981
PWY-5114	UDP-sugars interconversion	0.777778	27	AT1G63180	-0.84	0.000569716
PWY-5114	UDP-sugars interconversion	0.777778	27	AT4G10960	0.83	0.000819728
PWY-5114	UDP-sugars interconversion	0.777778	27	AT1G08200	0.44	0.011063
PWY-5114	UDP-sugars interconversion	0.777778	27	AT3G62830	0.32	0.017364
PWY-5114	UDP-sugars interconversion	0.777778	27	AT3G23820	0.53	0.0174274
PWY-6982	umbelliferone biosynthesis	0.866667	15	AT3G21230	1.25	4.45e-09
PWY-6982	umbelliferone biosynthesis	0.866667	15	AT5G16370	-1.02	3.05e-08
PWY-6982	umbelliferone biosynthesis	0.866667	15	AT5G16340	-0.62	9.33e-05
PWY-6982	umbelliferone biosynthesis	0.866667	15	AT1G21540	-0.97	0.00051236
PWY-6982	umbelliferone biosynthesis	0.866667	15	AT5G12270	-1.13	0.0225931
PWY-6982	umbelliferone biosynthesis	0.866667	15	AT1G51680	0.43	0.0245106
PWY-6982	umbelliferone biosynthesis	0.866667	15	AT1G75960	-0.46	0.0352111
PWY-7068	ursolate biosynthesis	1	3	NA	NA	NA
PWY-5080	very long chain fatty acid biosynthesis I	0.809524	42	AT1G01120	1.94	1.43e-15
PWY-5080	very long chain fatty acid biosynthesis I	0.809524	42	AT2G37540	1.21	5.91e-08
PWY-5080	very long chain fatty acid biosynthesis I	0.809524	42	AT5G02540	-1	1.68e-05
PWY-5080	very long chain fatty acid biosynthesis I	0.809524	42	AT5G43760	0.74	0.000139848
PWY-5080	very long chain fatty acid biosynthesis I	0.809524	42	AT4G34250	-0.78	0.000479792
PWY-5080	very long chain fatty acid biosynthesis I	0.809524	42	AT1G19440	0.56	0.00472196
PWY-5080	very long chain fatty acid biosynthesis I	0.809524	42	AT3G45770	-0.31	0.0110443
PWY-5080	very long chain fatty acid biosynthesis I	0.809524	42	AT3G55360	0.35	0.013037
PWY-5080	very long chain fatty acid biosynthesis I	0.809524	42	AT4G24050	-0.62	0.027592
PWY-5080	very long chain fatty acid biosynthesis I	0.809524	42	AT1G67730	0.34	0.0456338
PWY-7036	very long chain fatty acid biosynthesis II	0.75	28	AT1G01120	1.94	1.43e-15
PWY-7036	very long chain fatty acid biosynthesis II	0.75	28	AT2G37540	1.21	5.91e-08
PWY-7036	very long chain fatty acid biosynthesis II	0.75	28	AT5G02540	-1	1.68e-05
PWY-7036	very long chain fatty acid biosynthesis II	0.75	28	AT3G45770	-0.31	0.0110443
PWY-7036	very long chain fatty acid biosynthesis II	0.75	28	AT3G55360	0.35	0.013037
PWY-7036	very long chain fatty acid biosynthesis II	0.75	28	AT4G24050	-0.62	0.027592
PWY-7036	very long chain fatty acid biosynthesis II	0.75	28	AT1G67730	0.34	0.0456338
PWY-4203	volatile benzenoid biosynthesis I (ester formation)	0.555556	18	AT1G32910	4.36	1.26e-36
PWY-4203	volatile benzenoid biosynthesis I (ester formation)	0.555556	18	AT4G36470	-0.68	8.38e-05
PWY-4203	volatile benzenoid biosynthesis I (ester formation)	0.555556	18	AT5G47980	-1.32	0.0185726
PWY-7213	wogonin metabolism	0.5	4	NA	NA	NA
PWY-5800	xylan biosynthesis	0.642857	14	AT5G16910	1.16	6.37e-06
PWY-5800	xylan biosynthesis	0.642857	14	AT3G03050	1.04	6.49e-06
PWY-5800	xylan biosynthesis	0.642857	14	AT4G36890	0.36	0.00250406
PWY-5800	xylan biosynthesis	0.642857	14	AT2G33100	1.15	0.0321519
PWY-5980	xylogalacturonan biosynthesis	0.518519	27	AT4G32790	1.14	2.54e-08
PWY-5980	xylogalacturonan biosynthesis	0.518519	27	AT5G11610	-0.92	6.07e-06
PWY-5936	xyloglucan biosynthesis	0.555556	27	AT4G07960	1.15	7.47e-08
PWY-5936	xyloglucan biosynthesis	0.555556	27	AT3G28180	0.78	6.87e-06
PWY-5936	xyloglucan biosynthesis	0.555556	27	AT1G74380	0.91	1.04e-05
PWY-5936	xyloglucan biosynthesis	0.555556	27	AT3G62720	1.02	3.23e-05
PWY-5936	xyloglucan biosynthesis	0.555556	27	AT2G20370	0.83	0.000220542
PWY-5936	xyloglucan biosynthesis	0.555556	27	AT2G22900	-0.45	0.00261632
XYLCAT-PWY	xylose degradation I	1	2	AT5G49650	-0.3	0.00574674
XYLCAT-PWY	xylose degradation I	1	2	AT5G57655	-0.48	0.0192873
