# Supplementary material for: Stress response to CO2 deprivation by Arabidopsis thaliana in plant cultures
Source: PLoS One. 2019 Mar 13;14(3):e0212462. doi: 10.1371/journal.pone.0212462 (PMC6415875; doi:10.1371/journal.pone.0212462)
Supplement: S3 Supplementary Data — (XLSX) [file pone.0212462.s016.xlsx]

## Sheet: Sheet1
Gene expression of plants grown in Micropore tape sealed compare to Aerated Petri dish.
Gene ID	log2 fold change	adjusted P value	Gene Description
AT3G02550	0.953124	0.0127719	LOB domain-containing protein 41;(source:Araport11)
AT4G06746	1.24228	0.0127719	Encodes a member of the DREB subfamily A-5 of ERF/AP2 transcription factor family (RAP2.9). The protein contains one AP2 domain. There are 16 members in this subfamily including RAP2.1 and RAP2.10
AT3G29035	1.08771	0.031874	Encodes a protein with transcription factor activity. Note: this protein (AT3G29035) on occasion has also been referred to as AtNAC3, not to be confused with the AtNAC3 found at locus AT3G15500. The mRNA is cell-to-cell mobile
