# Supplementary material for: Stress response to CO2 deprivation by Arabidopsis thaliana in plant cultures
Source: PLoS One. 2019 Mar 13;14(3):e0212462. doi: 10.1371/journal.pone.0212462 (PMC6415875; doi:10.1371/journal.pone.0212462)
Supplement: S4 Supplementary Data — (XLSX) [file pone.0212462.s017.xlsx]

## Sheet: Calibration data
Standard Gas	Room	St_Error	micropore_5plants 1	St_Error	micropore_5plants rep2	St_Error	micropore_5plants rep3	St_Error	micropore_5plants rep4	St_Error	micropore_5plants rep5	St_Error
0	76.9	1.13186	15.3	1.03094	141.8	0.99359	38.5614	1.38896	157.35	0.55362	32.8636	0.70185
105	184.02	0.91885	113.16	0.76559	249.8	1.3237	133.738	1.29985	293.273	1.73729	--	--
502	595.5	0.50157	512.8	2.0702	710.1	0.47201	553.95	1.90024	771.225	1.11813	562.122	0.43935
1005	1134.4	1.41661	964.4	1.3491	1339	0.97014	1038.55	2.2409	1380.25	1.34164	1062.83	2.91302
Standard Gas	Parafilm 5_rep1	St_Error	Parafilm 5_rep2	St_Error	Parafilm 5_rep3	St_Error
0	48	0.29814	156.395	1.02084	73.54	0.97332
105	172	0	286.411	0.68616	--	--
502	603	1.35029	784.121	2.93861	611.977	0.40757
1005	1127.7	2.3852	1365.37	1.8006	1151.4	2.17051
Standard Gas	Parafilm 15_rep1	St_Error	Parafilm 15_rep2	St_Error	Parafilm 15_rep3	St_Error
0	57.72	0.67128	44.3103	0.80638	156.407	1.69926
105	220.11	0.58812	90	0	--	--
502	664.5	2.40645	574.88	0.32826	780.429	2.04931
1005	1182.82	0.95799	1073.8	0.79312	1342.5	1.30295
Standard Gas	micropore_15plants 1	St_Error	micropore_15plants rep2	St_Error	micropore_15plants rep3	St_Error	micropore_15plants rep4	St_Error
0	41.52	0.67733	121.4	1.11716	31.0606	0.65857	17.24	1.43655
105	163.07	0.26365	248.7	0.57553	120.552	0.7588	129.314	0.54736
502	530.03	0.82228	720.7	1.03866	534.433	0.50401	541.526	1.14861
1005	1052.56	0.50687	1252.9	14.6502	1042.94	1.10992	1005.47	0.99195
